# Supplementary material for: Integrated multi-omics analyses reveal the pleiotropic nature of the control of gene expression by Puf3p
Source: Sci Rep. 2015 Oct 23;5:15518. doi: 10.1038/srep15518 (PMC4616039; doi:10.1038/srep15518)
Supplement: Supplementary Dataset S1 [file srep15518-s2.xls]

## Sheet: Header sheet
	Supplementary Dataset S1
	Supplementary Tables/datasets to accompany the manuscript:
		sheet header	Description
	Table 1	T1, Puf3-TAP_IP	EdgeR output file with standard headers for RNA-seq experiment comparing Puf3-TAP IP RNAs with total mRNA. Mean data from three replicates.
	Table 2	T2, TAP-IP raw counts	Mapped reads for each sample for experiment in Table 1
	Table 3	T3, PUF3 interacting mRNAs	Lists of mRNAs in the three major Puf3 interaction clusters identified in Figure 1
	Table 4	T4, 3'UTR Motifs	Motif sequences identified in 3'UTRs of Core, RSU and PCU mRNAs. Consensus motifs are shown in Figure 1C.
	Table 5	T5, Puf3∆ v WT transcription	EdgeR output file with standard headers for RNA-seq experiment comparing abundance of puf3∆ strain RNAs with those from a WT strain. Mean data from three replicates.
	Table 6	T6, mapped reads WT and puf3∆	Mapped reads for each sample for experiment in Table 4
	Table 7	T7, WT v puf3∆ MS proteomics	Progenesis standard output files for whole cell proteomics (LC-MS-MS), with calculated FDR. Comparing proteomes of puf3∆ and WT cells.
	Table 8	T8, WT Translatomics P+M v T	EdgeR output file with standard headers for RNA-seq experiment comparing abundance of WT RNAs in sucrose density gradient fractions associated with ribosomes with total WT RNA. Mean data from three replicates.
	Table 9	T9, puf3∆ Translatomics P+M v T	EdgeR output file with standard headers for RNA-seq experiment comparing abundance of puf3∆ strain RNAs in sucrose density gradient fractions associated with ribosomes with total RNA from the same strain. Mean data from three replicates.
	Table 10	T10, WT Translatomics P vs M	EdgeR output file with standard headers for RNA-seq experiment comparing abundance of WT strain RNAs in polysome sucrose density gradient fractions with monosome fractions from the same strain. Mean data from three replicates.
	Table 11	T11, puf3∆ Translatomics P vs M	EdgeR output file with standard headers for RNA-seq experiment comparing abundance of puf3∆ strain RNAs in polysome sucrose density gradient fractions with monosome fractions from the same strain. Mean data from three replicates.
	Table 12	T12, mapped reads WT&puf3∆ M+P	Mapped reads for each monosome and polysome sample for experiments in Table 8-11
	Table 13	T13, Multi-omics cluster groups	The 6 clusters of genes identified in Figure 6.

## Sheet: T1, Puf3-TAP_IP
names	genes	logFC	logCPM	LR	PValue	FDR
COX17	YLL009C	6.2474	9.66178	1074	1.47575e-235	8.9401e-232
MRPL6	YHR147C	5.76255	9.97067	1054.89	2.10684e-231	6.38162e-228
MRPL7	YDR237W	5.23504	10.7184	1019.4	1.08993e-223	2.20093e-220
PET111	YMR257C	6.37323	9.02251	1017.51	2.80489e-223	4.24801e-220
CYT2	YKL087C	5.78379	10.6388	989.037	4.33756e-217	5.25539e-214
YEL020C-B	YEL020C-B	5.98996	8.59669	923.41	7.9964e-203	8.0737e-200
MTO1	YGL236C	4.90744	10.1464	888.069	3.85045e-195	3.33229e-192
TIM9	YEL020W-A	5.68268	8.38073	847.611	2.40366e-186	1.82017e-183
RSM19	YNR037C	5.97241	9.48491	845.419	7.20401e-186	4.8491e-183
RML2	YEL050C	4.53196	10.0188	802.247	1.75231e-176	1.06155e-173
MRM1	YOR201C	4.90686	11.1572	799.184	8.11977e-176	4.47178e-173
YGL069C	YGL069C	4.65407	10.2113	798.703	1.03268e-175	5.2133e-173
MRPL37	YBR268W	5.64204	8.93745	786.582	4.46072e-173	2.0787e-170
ATP11	YNL315C	4.76846	9.57875	782.767	3.01201e-172	1.30334e-169
YEL050W-A	YEL050W-A	5.58196	7.95043	765.885	1.4109e-168	5.69816e-166
MRPL27	YBR282W	4.94137	8.8955	734.468	9.56256e-162	3.62062e-159
MNP1	YGL068W	4.77281	10.9575	721.473	6.40302e-159	2.28173e-156
PET117	YER058W	5.42138	7.61606	714.177	2.47101e-157	8.31634e-155
RSM10	YDR041W	4.79105	9.42486	712.667	5.26231e-157	1.67785e-154
YNL122C	YNL122C	4.98354	7.89796	710.862	1.29937e-156	3.93579e-154
MRPS9	YBR146W	4.75174	9.18593	709.509	2.55754e-156	7.37789e-154
MRP21	YBL090W	4.92128	8.94911	709.085	3.16391e-156	8.71225e-154
YNR040W	YNR040W	4.97649	8.84568	697.944	8.3696e-154	2.20448e-151
HSP10	YOR020C	4.11107	11.1416	682.997	1.4898e-150	3.7605e-148
COA3	YJL062W-A	4.64088	9.17777	676.614	3.64073e-149	8.82222e-147
MRP17	YKL003C	5.11326	7.79414	672.446	2.93472e-148	6.83791e-146
YDR115W	YDR115W	4.4448	8.52034	660.487	1.17048e-145	2.62622e-143
ACN9	YDR511W	4.43643	8.70434	656.126	1.03969e-144	2.24945e-142
PET191	YJR034W	4.90771	7.77341	646.704	1.164e-142	2.43155e-140
MRF1	YGL143C	4.99921	8.89452	645.998	1.65784e-142	3.34773e-140
TUF1	YOR187W	3.61137	11.4667	636.929	1.55546e-140	3.03966e-138
BCS1	YDR375C	4.2857	9.00063	635.611	3.00965e-140	5.69764e-138
MRPS16	YPL013C	5.09157	7.77439	633.807	7.42737e-140	1.36348e-137
MRPL49	YJL096W	4.59698	7.79638	629.746	5.67516e-139	1.01118e-136
MRS1	YIR021W	4.54611	8.1594	616.702	3.89911e-136	6.7488e-134
MSE1	YOL033W	4.47837	8.32878	609.819	1.22484e-134	2.06113e-132
MDM35	YKL053C-A	5.23606	10.2023	604.69	1.59839e-133	2.61704e-131
MRPL8	YJL063C	4.19614	9.45857	604.407	1.84209e-133	2.93668e-131
PET123	YOR158W	4.46671	8.13923	596.387	1.02267e-131	1.58854e-129
MRPL36	YBR122C	4.17556	8.73866	594.86	2.19661e-131	3.32677e-129
MRPL20	YKR085C	4.14694	8.51622	591.385	1.25193e-130	1.84981e-128
SWS2	YNL081C	4.21482	8.69446	585.898	1.95475e-129	2.8195e-127
FYV4	YHR059W	4.78674	7.22262	573.235	1.11055e-126	1.56458e-124
AIM5	YBR262C	4.22122	8.05527	570.45	4.48234e-126	6.17136e-124
RDL2	YOR286W	4.39458	9.2916	565.716	4.79855e-125	6.45992e-123
MRPL23	YOR150W	4.11283	7.96745	556.73	4.32415e-123	5.69472e-121
RSM25	YIL093C	5.04442	8.72961	551.658	5.48584e-122	7.07089e-120
MZM1	YDR493W	4.3921	7.72971	542.921	4.36507e-120	5.50909e-118
MSF1	YPR047W	4.27471	7.33835	536.349	1.17394e-118	1.45137e-116
COA4	YLR218C	6.03656	6.89908	535.693	1.63118e-118	1.97634e-116
MRPL50	YNR022C	4.08036	7.87267	535.224	2.06302e-118	2.45055e-116
HER2	YMR293C	4.16741	7.50264	534.129	3.57047e-118	4.1596e-116
SLM5	YCR024C	4.25496	7.77999	533.247	5.55396e-118	6.34828e-116
MRPS8	YMR158W	4.46971	7.81246	528.821	5.09762e-117	5.71878e-115
MRPL39	YML009C	4.75749	7.582	528.515	5.94424e-117	6.54731e-115
NAM9	YNL137C	3.9235	8.14827	524.796	3.82957e-116	4.07009e-114
MRP1	YDR347W	3.60511	9.34186	515.749	3.55987e-114	3.71822e-112
AIM36	YMR157C	3.91393	7.54802	497.011	4.24919e-110	4.36298e-108
MRPL19	YNL185C	4.51063	9.98165	492.852	3.41405e-109	3.44706e-107
TIM17	YJL143W	3.4466	9.57375	491.797	5.7913e-109	5.75142e-107
MRPL17	YNL252C	3.98453	7.38356	487.442	5.13306e-108	5.0155e-106
ARG2	YJL071W	3.82913	7.76571	484.516	2.22357e-107	2.13815e-105
YOR200W	YOR200W	5.28945	7.97411	483.552	3.60447e-107	3.41186e-105
CYM1	YDR430C	3.54214	8.97537	483.088	4.5472e-107	4.23799e-105
TIM10	YHR005C-A	3.80448	8.0168	479.56	2.66423e-106	2.44544e-104
SUV3	YPL029W	3.735	7.75503	473.865	4.62004e-105	4.17734e-103
COX10	YPL172C	3.67642	8.42127	465.934	2.4577e-103	2.18952e-101
MSS116	YDR194C	4.2085	9.43372	462.946	1.09835e-102	9.64322e-101
CBP6	YBR120C	4.37966	6.94601	455.211	5.29698e-101	4.58416e-99
MRP7	YNL005C	3.63885	8.47279	454.425	7.85611e-101	6.70315e-99
CMC2	YBL059C-A	5.41546	7.66764	452.636	1.92488e-100	1.61957e-98
MRPS35	YGR165W	3.77791	8.64905	451.103	4.14966e-100	3.44365e-98
DIA4	YHR011W	4.03458	7.23233	450.427	5.8228e-100	4.76683e-98
MHR1	YDR296W	3.56682	8.5624	449.259	1.04547e-99	8.44461e-98
MRP2	YPR166C	4.08765	7.73867	449.016	1.18105e-99	9.41424e-98
YGL235W	YGL235W	4.63369	7.19788	446.193	4.8588e-99	3.82268e-97
HIR1	YBL008W	3.53324	7.91155	442.043	3.88794e-98	3.01963e-96
SAL1	YNL083W	4.03477	7.2433	438.536	2.25472e-97	1.70739e-95
YLR253W	YLR253W	3.47952	8.22139	436.381	6.63738e-97	4.9641e-95
RSM22	YKL155C	4.28639	7.17338	434.371	1.81792e-96	1.34304e-94
COX18	YGR062C	3.56764	8.11884	433.045	3.53359e-96	2.5791e-94
IBA57	YJR122W	3.77582	7.2856	432.949	3.70775e-96	2.674e-94
MRPS28	YDR337W	3.84701	7.38902	431.031	9.6925e-96	6.9079e-94
MRP4	YHL004W	3.2258	9.51598	423.823	3.59161e-94	2.53e-92
DSS1	YMR287C	3.93789	7.26086	412.091	1.285e-91	8.94771e-90
YPR109W	YPR109W	3.48635	7.54578	405.597	3.33035e-90	2.29264e-88
MTM1	YGR257C	3.34044	7.73382	402.442	1.61941e-89	1.09004e-87
MRPL13	YKR006C	3.46301	8.28026	401.434	2.68415e-89	1.78687e-87
IMG1	YCR046C	3.92254	9.08395	401.086	3.19504e-89	2.10387e-87
MSR1	YHR091C	3.50035	7.65334	400.523	4.23708e-89	2.76003e-87
YBL059W	YBL059W	4.14855	6.57563	391.564	3.77974e-87	2.43592e-85
CYC3	YAL039C	3.34517	8.6895	388.984	1.3773e-86	8.7828e-85
YLF2	YHL014C	3.90649	6.88154	385.591	7.54539e-86	4.76145e-84
ATP23	YNR020C	4.09665	7.52876	383.918	1.74588e-85	1.09037e-83
TOM5	YPR133W-A	3.41477	7.96343	379.687	1.45613e-84	9.00127e-83
MIA40	YKL195W	3.69113	8.02456	378.331	2.87264e-84	1.75783e-82
ARO10	YDR380W	3.73619	6.83392	376.424	7.4721e-84	4.5266e-82
MRPL9	YGR220C	3.49636	8.16152	366.163	1.28138e-81	7.6104e-80
RSM23	YGL129C	3.71675	7.82461	360.182	2.56984e-80	1.48268e-78
AIM11	YER093C-A	3.98472	6.77575	359.737	3.21293e-80	1.83622e-78
YBR292C	YBR292C	6.39796	5.52204	355.845	2.26146e-79	1.28037e-77
RSM24	YDR175C	3.46938	7.3253	355.624	2.5262e-79	1.41701e-77
YGR161W-C	YGR161W-C	4.13346	6.36916	353.816	6.25395e-79	3.47582e-77
CMC1	YKL137W	3.63338	7.67386	351.947	1.59611e-78	8.79023e-77
MRPL38	YKL170W	3.10428	7.47393	349.7	4.92481e-78	2.68779e-76
MSD1	YPL104W	3.6638	7.68597	347.973	1.17115e-77	6.33466e-76
PHB1	YGR132C	2.99989	8.84336	345.645	3.76359e-77	2.01768e-75
GRX5	YPL059W	3.0289	8.87831	344.445	6.86882e-77	3.65012e-75
MRP49	YKL167C	3.46304	6.88623	340.229	5.68781e-76	2.99624e-74
MRPL22	YNL177C	3.72267	6.71706	339.487	8.25339e-76	4.31026e-74
AEP2	YMR282C	3.59531	6.82159	338.517	1.34222e-75	6.94974e-74
MRP13	YGR084C	3.23994	7.11452	333.701	1.50223e-74	7.64748e-73
YGR219W	YGR219W	3.71384	7.00213	326.005	7.12866e-73	3.59878e-71
MRPL44	YMR225C	4.77056	6.76797	323.509	2.49215e-72	1.24772e-70
MTF2	YDL044C	4.47517	6.0758	320.892	9.25924e-72	4.59774e-70
COX14	YML129C	3.39059	7.12059	320.649	1.04626e-71	5.15304e-70
NAM2	YLR382C	3.1441	7.32605	320.592	1.07616e-71	5.25756e-70
EMI5	YOL071W	3.52076	6.99095	318.739	2.72576e-71	1.32101e-69
GEP3	YOR205C	3.71488	6.40598	318.141	3.67925e-71	1.76896e-69
PET494	YNR045W	3.40198	6.95782	317.131	6.10768e-71	2.91341e-69
YIR020C-B	YIR020C-B	3.93831	7.53953	316.725	7.48833e-71	3.54408e-69
MRPS5	YBR251W	2.98377	7.40593	314.175	2.68997e-70	1.26324e-68
RMD9	YGL107C	3.05222	7.16966	310.778	1.47814e-69	6.88815e-68
NAT2	YGR147C	2.82263	7.98349	307.976	6.02652e-69	2.78692e-67
YML6	YML025C	3.04014	7.7569	307.809	6.55544e-69	3.00855e-67
MRP10	YDL045W-A	3.35268	6.80939	307.28	8.54572e-69	3.89248e-67
FLX1	YIL134W	3.24471	6.84341	306.245	1.43596e-68	6.49181e-67
ISA2	YPR067W	3.29178	7.73399	305.558	2.02702e-68	9.09606e-67
MRPL4	YLR439W	3.03632	7.79916	304.337	3.73966e-68	1.6658e-66
MRH4	YGL064C	3.57788	6.70047	301.062	1.93416e-67	8.55264e-66
MBA1	YBR185C	3.10105	7.12744	298.371	7.45735e-67	3.27367e-65
YLR177W	YLR177W	2.61488	9.06195	295.329	3.43158e-66	1.49558e-64
MEF1	YLR069C	3.02242	8.7414	292.813	1.21255e-65	5.24686e-64
TAZ1	YPR140W	2.72793	7.83916	290.258	4.36957e-65	1.86415e-63
RSM28	YDR494W	3.16779	6.72078	290.177	4.55034e-65	1.92769e-63
YKL169C	YKL169C	3.07219	7.11601	286.764	2.52187e-64	1.0464e-62
TOM22	YNL131W	2.54739	8.70589	283.568	1.25339e-63	5.13044e-62
PAM18	YLR008C	2.84421	8.01853	279.702	8.72163e-63	3.52237e-61
PET309	YLR067C	3.54327	6.62808	270.987	6.91423e-61	2.77394e-59
MSM1	YGR171C	3.11916	6.62147	267.135	4.77892e-60	1.90465e-58
MSS2	YDL107W	4.00911	5.8838	265.545	1.06156e-59	4.20322e-58
RIM2	YBR192W	2.98575	7.07886	265.317	1.19021e-59	4.68203e-58
YAH1	YPL252C	2.57085	7.68027	263.403	3.11004e-59	1.21552e-57
MRPL1	YDR116C	2.68106	7.31501	259.223	2.53434e-58	9.77902e-57
YNL295W	YNL295W	3.19755	6.6254	258.731	3.24429e-58	1.24392e-56
MDV1	YJL112W	3.02477	7.2502	253.201	5.20654e-57	1.97133e-55
YGR021W	YGR021W	3.04348	6.61127	252.308	8.15076e-57	3.06691e-55
MRPS12	YNR036C	2.61364	9.13273	248.597	5.25234e-56	1.96412e-54
FMP30	YPL103C	2.9332	6.60853	248.329	6.00821e-56	2.23299e-54
MRPL3	YMR024W	2.48569	8.22951	246.841	1.26791e-55	4.65514e-54
MSS1	YMR023C	3.59562	6.08213	246.804	1.29187e-55	4.71456e-54
IMG2	YCR071C	3.14348	6.45548	244.268	4.61425e-55	1.67384e-53
MRPL25	YGR076C	3.02106	6.44365	241.608	1.75388e-54	6.32441e-53
COA1	YIL157C	2.42257	8.05671	239.903	4.12849e-54	1.47991e-52
CHL1	YPL008W	3.13091	6.21002	236.618	2.14885e-53	7.61272e-52
PPA2	YMR267W	2.70675	7.26557	231.481	2.83308e-52	9.86366e-51
TIM44	YIL022W	2.35865	9.17697	230.997	3.614e-52	1.25106e-50
RSM26	YJR101W	2.46679	7.8888	228.799	1.08975e-51	3.72978e-50
RTC6	YPL183W-A	2.49651	7.52949	228.58	1.21621e-51	4.11608e-50
XPT1	YJR133W	2.48369	7.30974	227.654	1.93598e-51	6.47964e-50
MSC6	YOR354C	2.44365	7.49202	225.492	5.73557e-51	1.90913e-49
MRP20	YDR405W	2.67682	6.92966	225.25	6.47711e-51	2.14417e-49
ATP25	YMR098C	3.06457	6.203	225.11	6.94699e-51	2.28722e-49
MSS51	YLR203C	2.20504	9.25264	223.094	1.91248e-50	6.19562e-49
SAM50	YNL026W	2.52256	7.96598	222.53	2.53875e-50	8.18073e-49
ISM1	YPL040C	2.91245	6.56036	221.706	3.83868e-50	1.23041e-48
INO2	YDR123C	2.80523	6.84521	221.27	4.77924e-50	1.52382e-48
COX23	YHR116W	3.25002	6.10916	218.746	1.6982e-49	5.35817e-48
SAM37	YMR060C	3.17114	6.34661	218.642	1.7892e-49	5.58709e-48
PET100	YDR079W	3.17602	6.39411	215.315	9.51543e-49	2.94104e-47
CTM1	YHR109W	3.15847	6.23348	212.52	3.87249e-48	1.17887e-46
YIA6	YIL006W	2.59585	6.90029	210.15	1.27379e-47	3.83912e-46
FZO1	YBR179C	3.13068	6.49784	209.444	1.81653e-47	5.44778e-46
MSK1	YNL073W	2.2749	8.61676	209.078	2.18275e-47	6.51384e-46
MRPL28	YDR462W	3.25872	7.33427	208.463	2.97307e-47	8.82886e-46
KEL2	YGR238C	2.57647	6.8052	208.195	3.40232e-47	1.00543e-45
YDR381C-A	YDR381C-A	3.5074	5.69493	204.289	2.4205e-46	6.98256e-45
FMP10	YER182W	2.64623	6.55528	198.719	3.97498e-45	1.14125e-43
YNL184C	YNL184C	4.11123	5.1553	197.306	8.08675e-45	2.31083e-43
MRPS18	YNL306W	2.23107	8.64441	196.224	1.39292e-44	3.94312e-43
XDJ1	YLR090W	2.38124	7.42541	191.069	1.85791e-43	5.16295e-42
YDR286C	YDR286C	3.44923	5.38038	190.232	2.83007e-43	7.793e-42
QRI5	YLR204W	3.02019	5.90068	186.04	2.32711e-42	6.29358e-41
IFM1	YOL023W	3.55861	5.97792	185.028	3.87004e-42	1.04199e-40
CBP3	YPL215W	2.78682	7.05506	184.76	4.42745e-42	1.18679e-40
NAM8	YHR086W	2.11546	7.59225	183.782	7.23814e-42	1.93166e-40
TIM8	YJR135W-A	2.41929	7.04012	183.657	7.7079e-42	2.048e-40
RSM18	YER050C	2.64052	6.24573	181.415	2.37954e-41	6.2675e-40
TIM12	YBR091C	2.81974	6.19437	181.13	2.74563e-41	7.20044e-40
MEF2	YJL102W	2.64724	6.23249	180.921	3.05015e-41	7.93039e-40
LST8	YNL006W	2.08573	8.02044	180.874	3.12303e-41	8.08517e-40
MAM33	YIL070C	2.07867	7.38262	176.743	2.49245e-40	6.31769e-39
ECM18	YDR125C	3.26325	5.35658	174.416	8.03076e-40	2.01869e-38
CCC2	YDR270W	2.57691	7.01511	173.279	1.42281e-39	3.56174e-38
AIM31	YML030W	3.10257	5.48107	171.571	3.35728e-39	8.33541e-38
ADK2	YER170W	2.9608	6.20775	170.337	6.2456e-39	1.52564e-37
RPO41	YFL036W	1.99205	8.48735	170.129	6.93491e-39	1.68722e-37
PAM16	YJL104W	3.16159	6.02535	170.009	7.36479e-39	1.78464e-37
THP2	YHR167W	3.0332	5.72734	168.179	1.84848e-38	4.46139e-37
UPS1	YLR193C	2.69415	6.05904	167.58	2.49877e-38	6.00696e-37
MST1	YKL194C	2.39786	6.49174	165.048	8.93066e-38	2.13842e-36
GLE2	YER107C	1.95565	8.02733	160.351	9.48414e-37	2.2098e-35
YMR102C	YMR102C	2.19419	7.28085	154.605	1.70844e-35	3.87631e-34
YPL251W	YPL251W	2.41871	6.21623	154.586	1.72425e-35	3.89759e-34
ECM19	YLR390W	2.58353	6.54875	154.064	2.24207e-35	5.03054e-34
MTF1	YMR228W	2.9191	5.74102	153.885	2.45372e-35	5.46494e-34
MSY1	YPL097W	2.41187	6.31276	149.643	2.075e-34	4.53804e-33
POP2	YNR052C	1.88845	7.68703	147.977	4.80029e-34	1.04605e-32
PHB2	YGR231C	1.85005	7.85596	147.96	4.83949e-34	1.05081e-32
RSM7	YJR113C	1.93585	7.69717	146.966	7.98126e-34	1.7268e-32
REG1	YDR028C	2.24618	7.04972	143.076	5.65838e-33	1.19437e-31
TCM62	YBR044C	2.27896	6.29861	143.055	5.71675e-33	1.2025e-31
PET112	YBL080C	2.86744	5.92692	142.722	6.7605e-33	1.41224e-31
YML083C	YML083C	3.70986	4.98824	140.866	1.72156e-32	3.54735e-31
ZIM17	YNL310C	2.3343	6.40788	140.526	2.04253e-32	4.19445e-31
AIM22	YJL046W	2.68381	5.676	137.879	7.74723e-32	1.56966e-30
YFH7	YFR007W	2.4473	6.21868	134.367	4.54216e-31	9.02178e-30
MRPL40	YPL173W	2.31194	6.08526	134.048	5.33326e-31	1.04899e-29
MSP1	YGR028W	2.13729	6.55911	128.069	1.08382e-29	2.02852e-28
MRPL15	YLR312W-A	2.19267	6.45625	128.067	1.08491e-29	2.02852e-28
MRPL51	YPR100W	2.23999	6.84358	127.101	1.76577e-29	3.27127e-28
PUF3	YLL013C	2.0575	6.60965	127.052	1.80973e-29	3.34249e-28
YDR387C	YDR387C	1.76458	7.44243	126.075	2.96103e-29	5.45226e-28
TIM23	YNR017W	1.82345	7.13282	125.147	4.72653e-29	8.65055e-28
COX11	YPL132W	2.4204	5.77027	124.744	5.79068e-29	1.0503e-27
GFD2	YCL036W	2.07916	6.49505	122.968	1.41718e-28	2.55513e-27
MRPL33	YMR286W	2.62309	5.53056	121.2	3.45454e-28	6.15518e-27
YIL156W-A	YIL156W-A	2.5403	5.5342	120.319	5.38659e-28	9.54152e-27
SCO1	YBR037C	2.04803	6.4328	119.768	7.11237e-28	1.25252e-26
SCO2	YBR024W	2.54669	5.4822	119.733	7.23684e-28	1.27075e-26
YOL087C	YOL087C	1.74011	7.26267	119.277	9.10833e-28	1.59015e-26
MRPL11	YDL202W	2.33956	5.76357	118.753	1.18639e-27	2.05347e-26
CCM1	YGR150C	2.51527	6.01657	116.788	3.19514e-27	5.46785e-26
MTG2	YHR168W	2.41215	5.68143	113.108	2.04297e-26	3.39078e-25
DID4	YKL002W	2.21225	5.9512	112.364	2.97392e-26	4.88239e-25
IVY1	YDR229W	2.34931	5.61879	111.371	4.90653e-26	7.90525e-25
FMP25	YLR077W	2.09741	6.16264	110.268	8.55978e-26	1.36821e-24
LRE1	YCL051W	1.86582	6.44137	107.957	2.74703e-25	4.33372e-24
OMS1	YDR316W	3.18465	4.72051	107.698	3.12955e-25	4.9116e-24
PSK1	YAL017W	1.55765	7.81164	107.095	4.24316e-25	6.64213e-24
HOT1	YMR172W	2.27095	5.56857	106.565	5.54526e-25	8.65803e-24
AIM32	YML050W	3.48385	4.35064	106.391	6.05413e-25	9.42826e-24
YDR114C	YDR114C	4.18229	4.1701	106.33	6.24289e-25	9.69729e-24
OXA1	YER154W	1.57089	8.41072	106.29	6.36844e-25	9.86701e-24
YMR118C	YMR118C	3.74729	4.23745	105.498	9.49825e-25	1.46413e-23
YLR202C	YLR202C	3.16368	4.92503	104.62	1.47921e-24	2.25776e-23
MRPS17	YMR188C	2.2174	5.68401	104.545	1.53639e-24	2.33855e-23
YMR210W	YMR210W	1.69676	7.18198	103.688	2.36841e-24	3.57779e-23
IRC9	YJL142C	3.02547	4.74663	103.683	2.37417e-24	3.57779e-23
SLS1	YLR139C	3.03069	5.52667	102.309	4.75029e-24	7.12308e-23
YMR166C	YMR166C	2.07754	5.87374	101.758	6.27283e-24	9.3368e-23
AMD1	YML035C	1.53087	8.13466	100.666	1.08896e-23	1.59346e-22
YDR271C	YDR271C	3.45274	4.69067	100.207	1.3728e-23	2.00395e-22
CTR1	YPR124W	1.69146	6.97131	99.1199	2.37673e-23	3.43633e-22
YBL107C	YBL107C	3.22904	4.566	98.6434	3.02322e-23	4.35028e-22
FMC1	YIL098C	2.46776	5.11749	97.3139	5.91648e-23	8.45331e-22
MRPL24	YMR193W	2.42356	5.23317	96.4302	9.2448e-23	1.30853e-21
YMR244C-A	YMR244C-A	2.1032	5.82815	95.4298	1.5323e-22	2.14381e-21
COQ2	YNR041C	1.54847	7.58152	93.969	3.20498e-22	4.42272e-21
YHR159W	YHR159W	2.18797	5.36651	93.8066	3.47906e-22	4.76836e-21
YIR024C	YIR024C	4.45597	3.83723	92.4939	6.7532e-22	9.07114e-21
TOS2	YGR221C	1.69789	6.53723	91.2576	1.26135e-21	1.67571e-20
LIP2	YLR239C	1.97919	5.76177	90.3771	1.96835e-21	2.59223e-20
YER077C	YER077C	2.9222	4.68262	89.8945	2.512e-21	3.28677e-20
NCA2	YPR155C	1.96303	5.86453	89.8212	2.60686e-21	3.40352e-20
SUL2	YLR092W	1.91398	5.99506	89.4258	3.18359e-21	4.14756e-20
MRPL32	YCR003W	2.42354	5.00717	88.8831	4.18845e-21	5.42171e-20
ATP12	YJL180C	1.88643	6.03297	87.0306	1.06853e-20	1.35422e-19
SHY1	YGR112W	2.25318	5.81834	86.9651	1.10455e-20	1.39695e-19
QRI7	YDL104C	2.18896	5.27432	86.4585	1.42697e-20	1.78607e-19
PAP2	YOL115W	1.71398	6.50495	86.4216	1.45392e-20	1.81605e-19
YDR061W	YDR061W	1.62754	6.59153	86.2282	1.60324e-20	1.99434e-19
XKS1	YGR194C	1.58779	6.93468	86.191	1.63372e-20	2.02809e-19
MRPL31	YKL138C	1.66349	6.41673	85.6171	2.18381e-20	2.69441e-19
YCR023C	YCR023C	1.66365	6.44801	85.232	2.65337e-20	3.25387e-19
MRPL10	YNL284C	1.62909	6.4518	82.2786	1.18192e-19	1.41503e-18
VHT1	YGR065C	1.48144	6.97275	81.5599	1.70028e-19	2.01967e-18
COQ1	YBR003W	1.53385	6.90262	81.2967	1.94255e-19	2.28948e-18
ARO1	YDR127W	1.20586	11.1985	80.5797	2.79211e-19	3.26536e-18
YJR114W	YJR114W	1.69046	6.19283	79.2323	5.52209e-19	6.37197e-18
ECT1	YGR007W	1.42261	7.25255	77.5132	1.31839e-18	1.50128e-17
NAS6	YGR232W	1.51322	8.31864	77.0414	1.67408e-18	1.89562e-17
JAC1	YGL018C	2.19018	5.07563	76.2847	2.45579e-18	2.77043e-17
CBP4	YGR174C	1.85315	5.5473	74.0775	7.51108e-18	8.31849e-17
POL2	YNL262W	1.52206	6.89898	73.4098	1.05339e-17	1.16238e-16
AIM33	YML087C	2.43816	4.67209	72.5369	1.63942e-17	1.78948e-16
IMH1	YLR309C	1.93824	5.41452	71.7265	2.47194e-17	2.66934e-16
LSM12	YHR121W	1.87679	5.57281	71.1591	3.29555e-17	3.52107e-16
TFC7	YOR110W	1.68564	6.17998	70.7758	4.00217e-17	4.25354e-16
YSH1	YLR277C	1.68804	5.94896	69.03	9.69784e-17	1.01467e-15
MRP51	YPL118W	1.94465	5.50382	68.6686	1.1648e-16	1.21035e-15
PEX6	YNL329C	1.45834	6.4535	67.0096	2.70192e-16	2.75559e-15
GLO3	YER122C	1.33389	7.33915	66.9898	2.72916e-16	2.7787e-15
CIN1	YOR349W	1.87948	5.6504	66.5784	3.36245e-16	3.41201e-15
RPB2	YOR151C	1.16407	8.7401	66.2321	4.00828e-16	4.04029e-15
YPR092W	YPR092W	2.09066	4.93367	66.2152	4.04277e-16	4.06829e-15
MET8	YBR213W	1.90907	5.23607	66.1146	4.25451e-16	4.27427e-15
MRPL35	YDR322W	1.74545	5.72173	66.033	4.43432e-16	4.44018e-15
LYS20	YDL182W	1.3054	8.29865	65.9141	4.71012e-16	4.70081e-15
YPR011C	YPR011C	1.38889	6.79478	65.8089	4.96845e-16	4.95048e-15
COQ3	YOL096C	1.89084	5.29721	65.5263	5.73445e-16	5.66709e-15
MPE1	YKL059C	1.6452	6.07242	64.7292	8.59325e-16	8.39644e-15
YJL067W	YJL067W	1.52315	6.16453	63.9953	1.24716e-15	1.20499e-14
RRF1	YHR038W	2.49017	4.6655	63.8623	1.33426e-15	1.28709e-14
MRPL16	YBL038W	1.67267	5.7414	63.7493	1.413e-15	1.36089e-14
MFA2	YNL145W	1.45326	7.37245	63.317	1.75983e-15	1.68155e-14
YDR269C	YDR269C	2.80958	4.28386	63.2007	1.86682e-15	1.78098e-14
YPR099C	YPR099C	1.90221	6.43494	63.1754	1.89094e-15	1.80115e-14
YKL136W	YKL136W	1.99465	5.00981	63.1544	1.91121e-15	1.81602e-14
SNF5	YBR289W	1.83886	5.55701	63.05	2.01529e-15	1.90462e-14
AIM10	YER087W	2.12037	4.85337	62.2903	2.96386e-15	2.78373e-14
RSC2	YLR357W	1.42964	6.44867	62.0957	3.27172e-15	3.05866e-14
YPL039W	YPL039W	2.46166	4.84139	60.7775	6.39032e-15	5.89232e-14
POL1	YNL102W	1.32825	6.58299	59.9996	9.48747e-15	8.61695e-14
RCL1	YOL010W	1.47188	6.24851	59.9859	9.55392e-15	8.66432e-14
AEP1	YMR064W	1.8066	5.29446	59.6465	1.13523e-14	1.01885e-13
GEP5	YLR091W	1.57909	5.83238	59.6139	1.15416e-14	1.03431e-13
YGR053C	YGR053C	3.36689	3.56958	59.5662	1.18246e-14	1.05746e-13
UBP16	YPL072W	2.65115	4.43147	59.5645	1.18349e-14	1.05746e-13
SMC1	YFL008W	1.68523	5.40957	59.1882	1.4329e-14	1.27842e-13
TOM7	YNL070W	1.61558	5.93673	58.7301	1.80851e-14	1.60174e-13
SWR1	YDR334W	1.51434	5.88866	58.2469	2.31199e-14	2.03872e-13
CMC4	YMR194C-B	2.37353	4.40716	57.9257	2.72204e-14	2.38297e-13
FMO1	YHR176W	1.63201	5.51712	57.8136	2.88172e-14	2.51549e-13
CTK1	YKL139W	1.87668	5.078	57.806	2.8929e-14	2.52161e-13
NOB1	YOR056C	1.57429	5.84808	57.389	3.57595e-14	3.11252e-13
NUP1	YOR098C	1.18926	7.62705	57.0953	4.152e-14	3.5984e-13
CBP1	YJL209W	1.90146	5.10145	56.8893	4.61043e-14	3.97863e-13
TDP1	YBR223C	1.5527	5.68241	56.3122	6.18311e-14	5.27568e-13
SLF1	YDR515W	2.4148	4.31689	55.5209	9.24699e-14	7.83472e-13
HEM2	YGL040C	1.08217	8.68081	55.3044	1.03236e-13	8.73466e-13
EBP2	YKL172W	1.99355	5.15534	55.1195	1.13418e-13	9.55615e-13
FRE7	YOL152W	1.9345	4.84461	54.9786	1.21847e-13	1.02379e-12
MIC14	YDR031W	1.58946	5.84495	54.7763	1.35062e-13	1.13012e-12
KTR2	YKR061W	2.21904	5.47923	53.8001	2.21957e-13	1.83942e-12
YBR284W	YBR284W	2.24697	4.42345	53.3682	2.76542e-13	2.28552e-12
RPS26B	YER131W	1.08267	10.2536	52.9519	3.41825e-13	2.80593e-12
NCE101	YJL205C	2.59367	4.05746	52.8249	3.64642e-13	2.98514e-12
UFD1	YGR048W	1.21858	6.83467	52.7607	3.76774e-13	3.07614e-12
SAS5	YOR213C	1.89109	5.23332	52.4492	4.41516e-13	3.59503e-12
YMR1	YJR110W	1.69457	5.39986	52.0643	5.37138e-13	4.34444e-12
GYP8	YFL027C	1.73088	5.12464	51.8375	6.029e-13	4.85687e-12
SLI1	YGR212W	2.2962	4.50438	51.432	7.41199e-13	5.92373e-12
SRB7	YDR308C	1.93239	4.7578	51.3359	7.78406e-13	6.20472e-12
COQ6	YGR255C	1.07228	7.66002	50.5853	1.14098e-12	9.05902e-12
MTC3	YGL226W	3.10365	3.61452	50.4617	1.21513e-12	9.62253e-12
YER163C	YER163C	1.10814	7.40715	50.2794	1.33343e-12	1.05456e-11
SPO14	YKR031C	1.41974	5.81365	49.8438	1.66482e-12	1.3115e-11
FMP33	YJL161W	1.86499	5.09225	49.7534	1.74339e-12	1.36806e-11
CAT5	YOR125C	1.56673	5.51553	49.3604	2.13007e-12	1.66718e-11
YDL119C	YDL119C	1.76389	4.98779	49.2631	2.23828e-12	1.74962e-11
SKI2	YLR398C	1.15193	6.82325	48.6967	2.98774e-12	2.32048e-11
CIK1	YMR198W	2.06494	4.56268	48.4366	3.4114e-12	2.636e-11
YSP1	YHR155W	1.37099	5.94803	47.9954	4.27222e-12	3.2844e-11
PSH1	YOL054W	2.13509	4.42464	47.3325	5.99111e-12	4.57105e-11
RAD1	YPL022W	1.2819	6.29614	46.4681	9.31207e-12	7.06924e-11
SFG1	YOR315W	1.43279	5.76287	46.4098	9.59362e-12	7.26477e-11
FAR1	YJL157C	1.14568	6.90131	45.9729	1.19898e-11	9.02292e-11
PBP4	YDL053C	1.28398	6.1783	45.7705	1.3295e-11	9.98029e-11
IMP2	YMR035W	1.4608	5.96623	45.6505	1.41349e-11	1.05977e-10
MYO3	YKL129C	1.17165	6.50727	45.2	1.77907e-11	1.32566e-10
PRP46	YPL151C	1.64932	5.50438	45.1518	1.82335e-11	1.35532e-10
BUL2	YML111W	1.41246	5.61385	45.1097	1.86299e-11	1.38309e-10
YBL008W-A	YBL008W-A	5.68764	2.33658	44.9766	1.99407e-11	1.47859e-10
AIM18	YHR198C	1.2668	6.41403	44.8973	2.07644e-11	1.53779e-10
SMC3	YJL074C	1.68141	5.0252	44.4024	2.67365e-11	1.96565e-10
CBP2	YHL038C	1.92471	4.55572	43.9607	3.3504e-11	2.44834e-10
ARH1	YDR376W	1.35371	5.66278	43.7483	3.73432e-11	2.72232e-10
SHE2	YKL130C	1.37406	5.59066	43.6093	4.0092e-11	2.9192e-10
HPT1	YDR399W	1.12758	7.09958	43.441	4.36943e-11	3.17767e-10
EKI1	YDR147W	1.64108	4.93916	43.3809	4.50566e-11	3.27282e-10
NUC1	YJL208C	1.31002	6.08042	43.1041	5.19032e-11	3.75663e-10
UBA3	YPR066W	1.46801	5.90171	42.9859	5.51355e-11	3.97632e-10
MET7	YOR241W	1.13503	6.77378	42.9026	5.75338e-11	4.13943e-10
RRG9	YNL213C	2.18771	4.24439	42.5795	6.78678e-11	4.85985e-10
SLH1	YGR271W	1.10816	6.67021	42.311	7.78521e-11	5.56165e-10
RPF2	YKR081C	1.35167	5.62096	42.1767	8.33878e-11	5.93612e-10
ROG3	YFR022W	1.04854	7.16561	41.7512	1.0366e-10	7.32757e-10
MPM1	YJL066C	1.18152	7.07493	41.6516	1.09076e-10	7.69248e-10
YLR143W	YLR143W	1.34623	5.61086	41.5721	1.136e-10	7.99292e-10
ECM7	YLR443W	1.39604	5.42781	41.42	1.22791e-10	8.61959e-10
TIF4632	YGL049C	1.20058	6.52727	41.1836	1.38578e-10	9.71649e-10
CDC8	YJR057W	1.8415	4.70098	40.6191	1.84988e-10	1.28663e-09
ARP5	YNL059C	1.30693	6.1263	40.3745	2.09656e-10	1.4532e-09
APC11	YDL008W	1.61945	5.52658	40.1825	2.31311e-10	1.60146e-09
AIM23	YJL131C	2.06588	4.06868	40.0202	2.51344e-10	1.73225e-09
YJR129C	YJR129C	1.52049	5.86924	39.8917	2.68439e-10	1.8396e-09
TOM1	YDR457W	0.93204	8.72689	39.5793	3.15007e-10	2.15143e-09
YER107W-A	YER107W-A	1.49539	5.29659	39.5342	3.22368e-10	2.19674e-09
YIL077C	YIL077C	1.24114	6.20559	39.435	3.39159e-10	2.30857e-09
RTA1	YGR213C	2.14735	4.08557	39.33	3.57895e-10	2.43336e-09
YER087C-A	YER087C-A	2.20446	4.06063	39.2593	3.71103e-10	2.52034e-09
SOF1	YLL011W	1.41268	5.50166	39.032	4.16905e-10	2.82191e-09
SSY5	YJL156C	1.23664	5.83382	38.9981	4.24212e-10	2.86817e-09
POP6	YGR030C	1.98681	4.22255	38.7083	4.92103e-10	3.31977e-09
YLR419W	YLR419W	1.19339	5.95184	38.523	5.4112e-10	3.6383e-09
SGD1	YLR336C	1.41011	5.2925	38.4368	5.65557e-10	3.78998e-09
YDL206W	YDL206W	1.53086	4.99993	38.0927	6.74622e-10	4.51587e-09
SED5	YLR026C	1.36979	5.64271	37.9437	7.28171e-10	4.85822e-09
UPS2	YLR168C	1.58596	5.07368	37.6564	8.43681e-10	5.58581e-09
CYC1	YJR048W	1.26826	5.93257	37.6009	8.68034e-10	5.73452e-09
PFK26	YIL107C	1.35822	5.48435	37.5062	9.11246e-10	5.99384e-09
POB3	YML069W	1.0856	6.28718	37.4628	9.31741e-10	6.122e-09
ELM1	YKL048C	1.87921	4.22621	37.3722	9.7603e-10	6.40606e-09
RSM27	YGR215W	2.54927	3.41767	37.153	1.09216e-09	7.15275e-09
SAT4	YCR008W	0.976485	7.17665	37.0093	1.17566e-09	7.69131e-09
SET1	YHR119W	1.22613	5.80112	36.8909	1.24925e-09	8.14635e-09
MLH1	YMR167W	1.40577	5.19486	36.8616	1.26822e-09	8.25228e-09
GUF1	YLR289W	1.57177	4.79037	36.5184	1.51232e-09	9.79853e-09
TBS1	YBR150C	1.64768	4.72863	36.4699	1.55038e-09	1.00024e-08
SPO71	YDR104C	1.80073	4.55349	36.0654	1.90802e-09	1.22835e-08
YLL054C	YLL054C	1.74392	4.38434	36.0078	1.96531e-09	1.26203e-08
DIP2	YLR129W	1.06837	6.33191	35.9977	1.97552e-09	1.26642e-08
HRK1	YOR267C	0.893124	7.43253	35.8751	2.10376e-09	1.34721e-08
YMR245W	YMR245W	1.61969	4.72272	35.8373	2.14499e-09	1.37216e-08
MAS1	YLR163C	0.931106	7.215	35.8197	2.16445e-09	1.38169e-08
RAS2	YNL098C	0.907365	7.7788	35.8046	2.18129e-09	1.39098e-08
TFC3	YAL001C	1.34857	5.3798	35.7296	2.26692e-09	1.44118e-08
MAK10	YEL053C	1.23391	5.80856	35.6068	2.41439e-09	1.53156e-08
ERP3	YDL018C	1.74837	4.46571	35.4136	2.66624e-09	1.68778e-08
PRP8	YHR165C	0.926652	7.25476	35.3388	2.77062e-09	1.75203e-08
TAF2	YCR042C	1.15738	5.96831	35.2192	2.94604e-09	1.85907e-08
BUD4	YJR092W	1.12235	6.27579	35.1564	3.04262e-09	1.91603e-08
SPB1	YCL054W	1.16268	5.84185	35.0599	3.19712e-09	2.00706e-08
DUS1	YML080W	1.44482	5.0227	34.8613	3.5405e-09	2.21345e-08
REH1	YLR387C	1.19876	5.7717	34.6426	3.96142e-09	2.46389e-08
DBP10	YDL031W	1.07313	6.23111	34.473	4.32206e-09	2.68544e-08
TRZ1	YKR079C	1.28013	5.49382	34.4195	4.44241e-09	2.75457e-08
UTP22	YGR090W	0.905243	7.24323	34.3088	4.70256e-09	2.91289e-08
ADY4	YLR227C	1.52839	4.85342	34.2803	4.77197e-09	2.95287e-08
NTO1	YPR031W	1.7761	4.34343	34.0092	5.48533e-09	3.35658e-08
NUP192	YJL039C	0.909943	7.3525	33.8094	6.07847e-09	3.70839e-08
WHI3	YNL197C	1.11965	6.28395	33.7397	6.30017e-09	3.83176e-08
YDR124W	YDR124W	1.79768	4.33864	33.7194	6.36618e-09	3.86172e-08
AIM43	YPL099C	1.56567	4.84898	33.5198	7.05407e-09	4.26483e-08
SLM3	YDL033C	1.08592	6.09777	33.2296	8.18928e-09	4.92169e-08
PBY1	YBR094W	1.03175	6.3228	33.2262	8.20376e-09	4.92551e-08
RSC58	YLR033W	1.38253	5.08687	33.1939	8.34115e-09	5.00304e-08
YJL181W	YJL181W	1.32898	5.16135	33.0392	9.03208e-09	5.40675e-08
STH1	YIL126W	0.92558	6.92236	32.9915	9.2563e-09	5.53551e-08
UTP18	YJL069C	1.13014	5.99056	32.9661	9.37794e-09	5.60272e-08
COX15	YER141W	0.862967	8.51363	32.8848	9.77856e-09	5.8077e-08
HO	YDL227C	0.979975	6.55292	32.8781	9.81222e-09	5.82198e-08
CDC55	YGL190C	1.32573	5.41987	32.8582	9.9132e-09	5.8704e-08
PDE2	YOR360C	1.15603	6.2691	32.8215	1.01021e-08	5.97641e-08
OPI1	YHL020C	1.04281	6.26567	32.6628	1.09617e-08	6.46599e-08
CLB3	YDL155W	1.28561	5.55438	32.5415	1.16673e-08	6.87555e-08
SOK2	YMR016C	1.27254	5.68669	32.4278	1.23703e-08	7.26859e-08
CMK2	YOL016C	0.906962	7.88311	32.4091	1.24901e-08	7.33186e-08
RPM2	YML091C	1.34069	5.07693	32.3644	1.27804e-08	7.48778e-08
YPR123C	YPR123C	1.77165	4.92915	32.3459	1.29029e-08	7.54495e-08
YOR052C	YOR052C	0.970156	6.80098	31.9965	1.54449e-08	8.98799e-08
GIN4	YDR507C	1.17801	5.89346	31.954	1.57864e-08	9.16916e-08
MLP2	YIL149C	1.20849	5.55342	31.6177	1.87706e-08	1.08608e-07
EDC3	YEL015W	1.09576	5.97592	31.4421	2.05477e-08	1.18551e-07
MYO4	YAL029C	0.977767	6.67295	31.3952	2.10502e-08	1.21334e-07
YNL143C	YNL143C	4.01438	2.43026	31.2809	2.23269e-08	1.28205e-07
TOF1	YNL273W	1.21172	5.50747	31.1902	2.33945e-08	1.34081e-07
RIA1	YNL163C	1.10265	6.55101	31.0154	2.55985e-08	1.46298e-07
UTP25	YIL091C	1.4059	5.0021	30.964	2.62861e-08	1.50086e-07
UTP14	YML093W	1.20591	5.57068	30.9276	2.67833e-08	1.52781e-07
EIS1	YMR031C	1.0702	6.06524	30.6901	3.02713e-08	1.72029e-07
VPS41	YDR080W	1.61287	4.4002	30.6672	3.06302e-08	1.73743e-07
YBR223W-A	YBR223W-A	2.13608	3.53871	30.6191	3.13983e-08	1.77934e-07
GLO4	YOR040W	1.21276	6.02281	30.5142	3.31428e-08	1.87644e-07
YRM1	YOR172W	1.31039	5.07901	30.4556	3.41604e-08	1.93225e-07
YEL1	YBL060W	1.60309	4.45181	30.3358	3.63363e-08	2.04768e-07
HSP42	YDR171W	0.809335	9.16788	30.3309	3.64272e-08	2.05089e-07
ESC1	YMR219W	1.29329	5.40449	30.2428	3.81201e-08	2.14222e-07
PGA2	YNL149C	0.848901	7.33669	30.218	3.86109e-08	2.16779e-07
DSL1	YNL258C	1.25717	5.33281	30.0806	4.14456e-08	2.32049e-07
TFB4	YPR056W	1.5174	4.85169	30.0367	4.2394e-08	2.3714e-07
YNG2	YHR090C	1.90723	3.95451	29.881	4.59388e-08	2.56495e-07
HOS1	YPR068C	2.07027	3.71797	29.8197	4.74149e-08	2.64493e-07
HIR3	YJR140C	1.13674	5.73989	29.7847	4.82789e-08	2.68681e-07
AFT1	YGL071W	1.3513	4.95208	29.7839	4.82987e-08	2.68681e-07
DCP2	YNL118C	0.969072	6.42352	29.7431	4.93246e-08	2.74136e-07
STE4	YOR212W	0.894801	6.77768	29.5564	5.43117e-08	3.01301e-07
NSE1	YLR007W	1.48754	4.80936	29.422	5.82117e-08	3.21758e-07
SIF2	YBR103W	1.35501	5.0171	29.3805	5.94743e-08	3.28437e-07
LEO1	YOR123C	1.38209	5.52977	29.3763	5.96033e-08	3.28849e-07
RRP9	YPR137W	1.15366	5.6228	28.9272	7.51515e-08	4.10892e-07
PDR16	YNL231C	0.978865	6.42171	28.8383	7.86779e-08	4.29397e-07
SSF2	YDR312W	1.45808	4.75353	28.7834	8.09403e-08	4.41347e-07
CWC21	YDR482C	1.65889	4.27464	28.5374	9.19046e-08	4.97105e-07
PDR1	YGL013C	1.08714	5.98718	28.2895	1.04461e-07	5.63013e-07
GIS4	YML006C	1.33525	5.05297	28.2812	1.04912e-07	5.64939e-07
MOD5	YOR274W	1.36874	4.83434	28.2194	1.08315e-07	5.8223e-07
NUP120	YKL057C	0.923457	6.47278	28.1199	1.14026e-07	6.11302e-07
NUP84	YDL116W	1.01521	6.12973	28.1148	1.14325e-07	6.12363e-07
CGI121	YML036W	1.43976	4.96898	28.0932	1.15613e-07	6.18548e-07
LCP5	YER127W	1.46737	4.73521	28.0595	1.17644e-07	6.27919e-07
YME1	YPR024W	0.792764	8.10293	27.6933	1.42154e-07	7.56739e-07
DBF4	YDR052C	1.86217	3.92321	27.3416	1.70501e-07	9.01305e-07
MRS2	YOR334W	1.47666	4.88834	27.3137	1.72983e-07	9.1283e-07
PEX3	YDR329C	1.16124	5.31717	27.2844	1.75621e-07	9.25943e-07
YNL011C	YNL011C	1.22452	5.06806	27.1641	1.86895e-07	9.81116e-07
FYV8	YGR196C	1.64539	4.49049	27.0731	1.95909e-07	1.02666e-06
NGL1	YOL042W	1.38891	4.7	27.045	1.98769e-07	1.04075e-06
SSK2	YNR031C	1.07259	5.60224	26.8687	2.17762e-07	1.13529e-06
CHS1	YNL192W	0.797372	7.66945	26.81	2.2447e-07	1.16925e-06
ECM31	YBR176W	1.26917	5.45989	26.7742	2.28666e-07	1.19008e-06
HSL1	YKL101W	1.06347	5.53331	26.6224	2.4736e-07	1.28517e-06
RPA190	YOR341W	0.722045	9.34037	26.6034	2.49809e-07	1.29678e-06
SPT7	YBR081C	1.17656	5.50271	26.5119	2.61915e-07	1.35382e-06
TOP2	YNL088W	0.897692	6.39983	26.4797	2.66325e-07	1.3731e-06
MSB3	YNL293W	1.29116	5.24438	26.4764	2.6678e-07	1.37428e-06
SMC5	YOL034W	1.52834	4.86444	26.4046	2.76876e-07	1.42194e-06
DBP7	YKR024C	1.20552	5.04369	26.2777	2.95681e-07	1.51543e-06
YNR042W	YNR042W	1.18598	5.12891	26.2549	2.99197e-07	1.53215e-06
YTA6	YPL074W	1.43112	4.72887	26.2288	3.03271e-07	1.54988e-06
UBR2	YLR024C	1.22083	5.20471	26.1963	3.0841e-07	1.57401e-06
YGL042C	YGL042C	1.571	4.31449	26.034	3.35464e-07	1.6992e-06
SOV1	YMR066W	1.65983	4.30699	25.9885	3.43464e-07	1.73537e-06
SNU114	YKL173W	1.04036	5.61599	25.7651	3.85591e-07	1.94336e-06
YPL260W	YPL260W	0.853135	6.57704	25.6555	4.08134e-07	2.04844e-06
CBK1	YNL161W	1.02997	5.75903	25.6535	4.08549e-07	2.04883e-06
YJL144W	YJL144W	0.916325	6.29832	25.5689	4.26867e-07	2.13047e-06
YTA12	YMR089C	0.883984	6.45255	25.5686	4.26938e-07	2.13047e-06
EHD3	YDR036C	0.797606	7.14218	25.4313	4.58413e-07	2.27815e-06
UBS1	YBR165W	1.41856	4.59722	25.4173	4.61765e-07	2.29293e-06
TRL1	YJL087C	1.21687	5.0234	25.3481	4.78619e-07	2.37079e-06
BPH1	YCR032W	1.1471	5.5981	25.2853	4.94469e-07	2.44443e-06
ELF1	YKL160W	1.10249	6.0134	25.2683	4.98828e-07	2.46283e-06
HSP60	YLR259C	0.714691	11.9491	25.1444	5.31927e-07	2.62198e-06
KSP1	YHR082C	0.804353	7.05119	25.0839	5.4888e-07	2.70115e-06
YLR422W	YLR422W	0.894173	6.35817	25.0293	5.64643e-07	2.77647e-06
HAP5	YOR358W	1.47142	4.30209	25.0235	5.66354e-07	2.78262e-06
UTP11	YKL099C	1.39662	4.53223	24.947	5.89278e-07	2.88589e-06
MRS3	YJL133W	1.01992	5.9704	24.8435	6.2177e-07	3.03276e-06
OSH3	YHR073W	0.866749	6.59967	24.8094	6.32891e-07	3.08452e-06
RTF1	YGL244W	1.26948	4.84062	24.7436	6.54864e-07	3.18904e-06
YOR093C	YOR093C	1.04289	5.51163	24.6427	6.90063e-07	3.35775e-06
SWP82	YFL049W	1.19357	4.95203	24.6388	6.91439e-07	3.36175e-06
MFB1	YDR219C	1.20862	4.95396	24.5618	7.19646e-07	3.49048e-06
TRA1	YHR099W	0.719455	8.03551	24.5543	7.22458e-07	3.50132e-06
SVF1	YDR346C	0.74769	7.46742	24.4996	7.43251e-07	3.59634e-06
YKL068W-A	YKL068W-A	1.43716	4.46354	24.4704	7.54593e-07	3.6483e-06
LOC1	YFR001W	1.52848	4.20955	24.4178	7.7547e-07	3.74625e-06
YDL133W	YDL133W	1.27112	4.77217	24.3861	7.88356e-07	3.80243e-06
VAM6	YDL077C	1.09771	5.27344	24.2163	8.60985e-07	4.13956e-06
BTN2	YGR142W	0.738337	7.98609	24.2012	8.67783e-07	4.16894e-06
RPL41A	YDL184C	0.748293	9.56521	24.1581	8.87434e-07	4.25996e-06
YDR282C	YDR282C	1.5849	4.13347	24.0046	9.61082e-07	4.59529e-06
AVO1	YOL078W	1.54378	4.26783	23.9739	9.76493e-07	4.66529e-06
RSA3	YLR221C	1.9342	3.47906	23.936	9.95905e-07	4.7515e-06
IPT1	YDR072C	0.738612	9.15512	23.9356	9.96105e-07	4.7515e-06
UFD4	YKL010C	0.794269	6.86375	23.9163	1.00616e-06	4.79571e-06
TRK1	YJL129C	1.09213	5.61018	23.8018	1.06785e-06	5.08171e-06
DET1	YDR051C	1.10866	5.39868	23.6722	1.14223e-06	5.42291e-06
PLC1	YPL268W	1.39687	4.34359	23.5957	1.18853e-06	5.62947e-06
SME1	YOR159C	1.64032	4.11301	23.5582	1.21195e-06	5.73144e-06
RAD5	YLR032W	1.11906	5.17	23.4981	1.25038e-06	5.90398e-06
RRP14	YKL082C	1.39916	4.34685	23.4415	1.2877e-06	6.066e-06
YJL047C-A	YJL047C-A	2.1634	3.18569	23.4274	1.29715e-06	6.10103e-06
ATG20	YDL113C	1.47099	4.22346	23.3716	1.33533e-06	6.27576e-06
SLD2	YKL108W	1.83016	3.63534	23.3526	1.34858e-06	6.3282e-06
IOC4	YMR044W	1.02214	5.58346	23.2148	1.44877e-06	6.77736e-06
GDE1	YPL110C	1.02648	5.49727	22.6679	1.92562e-06	8.94587e-06
AIM13	YFR011C	1.372	4.45067	22.6309	1.96298e-06	9.09851e-06
SGF11	YPL047W	1.6504	4.12308	22.6099	1.98457e-06	9.18451e-06
DBP9	YLR276C	0.997777	5.71529	22.608	1.98657e-06	9.18673e-06
PHO81	YGR233C	0.946416	5.81995	22.606	1.9886e-06	9.1891e-06
HHF2	YNL030W	0.769736	8.48106	22.5873	2.00807e-06	9.27202e-06
YGR169C-A	YGR169C-A	2.22723	3.0119	22.5837	2.01188e-06	9.28252e-06
CDC27	YBL084C	1.14359	5.12673	22.5731	2.02295e-06	9.3194e-06
RGP1	YDR137W	1.33232	4.44595	22.4003	2.21336e-06	1.01437e-05
RPO26	YPR187W	0.891243	6.58872	22.4001	2.21359e-06	1.01437e-05
IDS2	YJL146W	1.34638	4.65637	22.3802	2.23666e-06	1.02416e-05
RIC1	YLR039C	1.12064	5.02933	22.336	2.28874e-06	1.04643e-05
FAP7	YDL166C	1.3765	4.45911	22.2711	2.3674e-06	1.07913e-05
BOI1	YBL085W	1.15839	5.61245	22.2455	2.39916e-06	1.09279e-05
YPR022C	YPR022C	0.946947	6.22583	22.2387	2.40768e-06	1.09519e-05
SRP68	YPL243W	0.755045	6.94663	22.1828	2.47879e-06	1.12577e-05
RPN7	YPR108W	0.792234	7.40311	22.1746	2.48952e-06	1.1297e-05
SET2	YJL168C	1.1014	5.31645	21.9769	2.75956e-06	1.24664e-05
AIM39	YOL053W	1.51999	4.76379	21.9408	2.81187e-06	1.26743e-05
ABZ1	YNR033W	0.693999	7.72949	21.9385	2.81528e-06	1.26803e-05
ORC1	YML065W	1.46545	4.11136	21.8563	2.93854e-06	1.3206e-05
MYO2	YOR326W	0.735761	7.16553	21.8424	2.9598e-06	1.32917e-05
PIF1	YML061C	1.45649	4.22348	21.8191	2.99598e-06	1.34442e-05
SEC10	YLR166C	1.03948	5.43369	21.7701	3.07358e-06	1.3772e-05
CLB1	YGR108W	0.928166	5.87597	21.6663	3.24438e-06	1.45158e-05
MSW1	YDR268W	0.887164	6.06197	21.623	3.31857e-06	1.48368e-05
PEX13	YLR191W	1.54707	4.51838	21.6055	3.34898e-06	1.49508e-05
TSC11	YER093C	1.09886	5.33799	21.5434	3.45918e-06	1.54086e-05
YMR172C-A	YMR172C-A	2.88121	2.52796	21.5081	3.52338e-06	1.5683e-05
SNT1	YCR033W	0.92075	6.03545	21.4684	3.59699e-06	1.59755e-05
NOP53	YPL146C	1.13603	4.95551	21.3732	3.78021e-06	1.67401e-05
SMC4	YLR086W	1.24437	4.7114	21.3651	3.79626e-06	1.67989e-05
ASK1	YKL052C	1.12052	5.06735	21.3554	3.81543e-06	1.68714e-05
RGA1	YOR127W	1.04897	5.54951	21.2201	4.09447e-06	1.80921e-05
KAR3	YPR141C	1.75474	3.80077	21.1838	4.17277e-06	1.84247e-05
VPS9	YML097C	1.30787	4.39685	21.1375	4.27489e-06	1.88618e-05
SNF2	YOR290C	0.766442	6.7857	21.1129	4.33005e-06	1.90913e-05
ITT1	YML068W	1.51758	4.0954	20.9999	4.59309e-06	2.01923e-05
YGR022C	YGR022C	2.06899	3.0521	20.8407	4.99109e-06	2.18784e-05
HEM3	YDL205C	0.858323	6.35554	20.8261	5.0292e-06	2.20295e-05
YKR005C	YKR005C	2.43078	2.99641	20.801	5.09576e-06	2.22889e-05
HCH1	YNL281W	0.872625	6.92609	20.6539	5.50248e-06	2.40159e-05
SPC110	YDR356W	1.23838	4.73176	20.6428	5.53449e-06	2.41208e-05
CLU1	YMR012W	0.664829	9.02689	20.611	5.62723e-06	2.45074e-05
YLR072W	YLR072W	0.831525	6.36556	20.5815	5.71458e-06	2.48699e-05
VIK1	YPL253C	1.49813	3.94868	20.5382	5.84518e-06	2.54018e-05
PSY2	YNL201C	1.06703	5.03799	20.5343	5.85728e-06	2.54179e-05
PRP22	YER013W	1.04836	5.14422	20.5065	5.94284e-06	2.57708e-05
TAM41	YGR046W	1.19483	4.74052	20.4998	5.96379e-06	2.58431e-05
YHP1	YDR451C	0.852372	6.05264	20.4776	6.03327e-06	2.61255e-05
NIP1	YMR309C	0.652711	8.08123	20.4556	6.10314e-06	2.63903e-05
HAT1	YPL001W	1.36045	4.64765	20.452	6.11446e-06	2.64204e-05
CSF1	YLR087C	0.827726	6.55752	20.4364	6.16464e-06	2.65993e-05
SRY1	YKL218C	0.999947	5.32831	20.4081	6.25646e-06	2.69571e-05
YAP5	YIR018W	1.08837	5.00842	20.3442	6.46904e-06	2.77939e-05
YDL118W	YDL118W	2.25509	3.20348	20.2827	6.68021e-06	2.86403e-05
RET1	YOR207C	0.723862	6.93142	20.2099	6.93941e-06	2.96885e-05
APS1	YLR170C	1.21009	4.65806	20.1912	7.00732e-06	2.99579e-05
GEP7	YGL057C	1.22383	4.68051	20.1433	7.1853e-06	3.06972e-05
ROM2	YLR371W	0.891961	5.94087	20.0667	7.47892e-06	3.18169e-05
CAB3	YKL088W	1.42178	4.19383	20.0649	7.48594e-06	3.18244e-05
NHP10	YDL002C	1.51715	4.0128	20.0349	7.60431e-06	3.2305e-05
ATG3	YNR007C	1.137	4.78018	19.9628	7.89619e-06	3.3498e-05
SEC9	YGR009C	0.941684	5.49857	19.9274	8.04382e-06	3.40766e-05
TAF1	YGR274C	1.05227	5.13862	19.911	8.11312e-06	3.43461e-05
YGR250C	YGR250C	0.688773	7.2551	19.852	8.36758e-06	3.53492e-05
YCK3	YER123W	1.39874	4.28572	19.8483	8.38356e-06	3.53921e-05
ATP10	YLR393W	1.37925	4.29617	19.8466	8.39114e-06	3.53994e-05
RMD5	YDR255C	1.70985	3.62011	19.8339	8.44729e-06	3.55867e-05
TAF10	YDR167W	0.960732	5.33896	19.6739	9.18487e-06	3.85599e-05
SNX4	YJL036W	1.02783	5.09437	19.646	9.32004e-06	3.91003e-05
YLR112W	YLR112W	1.78091	3.77263	19.6057	9.51852e-06	3.98777e-05
YDL183C	YDL183C	1.86737	3.41874	19.5858	9.61794e-06	4.02386e-05
ART10	YLR392C	1.73839	3.46956	19.562	9.73872e-06	4.06877e-05
ROX3	YBL093C	0.935715	5.57537	19.4378	1.03931e-05	4.32723e-05
APC1	YNL172W	0.885523	5.75824	19.4361	1.0402e-05	4.32799e-05
YFR010W-A	YFR010W-A	1.76285	3.53663	19.4314	1.04276e-05	4.33564e-05
YOR283W	YOR283W	0.942053	5.55995	19.2798	1.12894e-05	4.69075e-05
HDA3	YPR179C	1.42717	4.06401	19.216	1.16732e-05	4.84027e-05
RTT103	YDR289C	1.91674	3.21702	19.2101	1.17093e-05	4.84918e-05
MUD2	YKL074C	1.40441	4.20498	19.2099	1.17107e-05	4.84918e-05
SGV1	YPR161C	1.02915	5.17062	19.0275	1.28851e-05	5.31006e-05
BRN1	YBL097W	1.58592	3.69055	18.9171	1.36521e-05	5.61467e-05
PEX19	YDL065C	1.33752	4.15467	18.9097	1.37051e-05	5.63265e-05
ESF1	YDR365C	0.997044	5.18017	18.8989	1.37833e-05	5.66096e-05
JHD2	YJR119C	1.71876	3.45799	18.7886	1.46036e-05	5.9938e-05
ATC1	YDR184C	1.06976	5.06343	18.6599	1.56236e-05	6.3865e-05
YNL194C	YNL194C	1.22727	4.62255	18.6337	1.58397e-05	6.47047e-05
YET2	YMR040W	1.92075	3.13265	18.5988	1.61323e-05	6.58556e-05
IRC20	YLR247C	0.867852	5.68444	18.5878	1.62253e-05	6.61903e-05
SRO7	YPR032W	0.851459	5.82932	18.5032	1.69618e-05	6.90555e-05
SBE2	YDR351W	0.917511	5.4004	18.5001	1.69895e-05	6.91219e-05
THP1	YOL072W	0.960951	5.24145	18.4666	1.7291e-05	7.01601e-05
SST2	YLR452C	0.767969	6.35368	18.4476	1.7464e-05	7.07673e-05
IFH1	YLR223C	1.09402	5.00041	18.4262	1.76616e-05	7.14723e-05
YKR017C	YKR017C	1.14229	5.18386	18.4129	1.77847e-05	7.19222e-05
YTA7	YGR270W	0.847551	5.87151	18.4086	1.78255e-05	7.20391e-05
OTU1	YFL044C	0.862296	5.70342	18.402	1.78873e-05	7.21926e-05
TRS65	YGR166W	0.967886	5.40373	18.35	1.83817e-05	7.40895e-05
YDR338C	YDR338C	0.928044	5.58815	18.2993	1.88781e-05	7.59891e-05
YLR297W	YLR297W	0.962673	5.47722	18.2737	1.91332e-05	7.69647e-05
RIF1	YBR275C	1.03644	5.1431	18.2645	1.92253e-05	7.72841e-05
GPB2	YAL056W	0.866024	5.83332	18.1254	2.06822e-05	8.29204e-05
GPA1	YHR005C	1.05965	5.01564	18.0881	2.10912e-05	8.44483e-05
FAR11	YNL127W	0.894807	5.69451	18.0858	2.11172e-05	8.44969e-05
MAK21	YDR060W	0.721554	6.63793	18.0745	2.1243e-05	8.49438e-05
MCM21	YDR318W	1.21746	4.3733	18.0633	2.1368e-05	8.5331e-05
KRI1	YNL308C	1.29123	4.18546	18.0571	2.14373e-05	8.55515e-05
YHR131C	YHR131C	0.979701	5.4826	18.054	2.14726e-05	8.56359e-05
SAS10	YDL153C	1.39187	4.03911	18.0331	2.17097e-05	8.65246e-05
RKI1	YOR095C	0.80291	6.11691	17.9529	2.26443e-05	9.0152e-05
FRE4	YNR060W	1.1062	5.00219	17.9269	2.29551e-05	9.13078e-05
NMA111	YNL123W	0.655316	7.39336	17.9155	2.30937e-05	9.17389e-05
SPC19	YDR201W	1.22761	4.37993	17.9047	2.32247e-05	9.21384e-05
NIC96	YFR002W	0.725454	6.60038	17.874	2.36024e-05	9.34532e-05
YJL202C	YJL202C	2.69421	2.25991	17.8663	2.36985e-05	9.37724e-05
LIN1	YHR156C	1.7568	3.70205	17.8298	2.41573e-05	9.55253e-05
HAP3	YBL021C	1.20636	4.59845	17.7162	2.56436e-05	0.000101204
YOR296W	YOR296W	0.96034	5.12749	17.6913	2.59817e-05	0.000102406
YJR030C	YJR030C	1.02031	5.00571	17.6482	2.65766e-05	0.000104682
YLR169W	YLR169W	1.62393	3.63953	17.6458	2.66096e-05	0.000104744
PUT3	YKL015W	0.931763	5.38663	17.6439	2.66374e-05	0.000104785
MYO5	YMR109W	0.634677	7.38939	17.5788	2.75649e-05	0.000108223
EEB1	YPL095C	0.61488	8.08482	17.5506	2.79759e-05	0.000109765
FMP27	YLR454W	0.78607	6.18606	17.5093	2.85902e-05	0.000111958
YMR111C	YMR111C	1.55384	3.60135	17.4971	2.87749e-05	0.000112609
CLB2	YPR119W	1.03414	4.89707	17.4829	2.89899e-05	0.000113377
HNT2	YDR305C	0.957883	5.48678	17.4067	3.01765e-05	0.000117714
SPP382	YLR424W	1.73115	3.51828	17.4024	3.02451e-05	0.000117905
OCT1	YKL134C	1.20555	5.18185	17.3562	3.09882e-05	0.000120569
YGR235C	YGR235C	0.82799	5.95457	17.3305	3.141e-05	0.000122052
RPN5	YDL147W	0.664947	7.08974	17.3286	3.14421e-05	0.000122052
NAN1	YPL126W	0.701258	6.85489	17.3167	3.16395e-05	0.000122634
NOP14	YDL148C	1.03135	4.98106	17.3166	3.16404e-05	0.000122634
RAD53	YPL153C	1.37201	4.07597	17.2954	3.19964e-05	0.000123935
HOF1	YMR032W	1.11642	4.67393	17.2817	3.22274e-05	0.00012467
RGC1	YPR115W	0.743891	6.24524	17.2791	3.22716e-05	0.000124761
RKM2	YDR198C	1.32308	4.06554	17.2664	3.24879e-05	0.000125518
YDL211C	YDL211C	1.5843	3.7672	17.2579	3.2634e-05	0.000126002
DNF3	YMR162C	0.842335	5.74346	17.25	3.27696e-05	0.000126445
CBS2	YDR197W	1.06403	4.95147	17.2439	3.28748e-05	0.000126689
YPL035C	YPL035C	3.46745	1.7176	17.1356	3.48044e-05	0.000133785
YOR062C	YOR062C	0.892304	5.8595	17.1341	3.48318e-05	0.000133806
YGR064W	YGR064W	0.950195	5.34322	17.1207	3.50775e-05	0.000134493
IRA1	YBR140C	0.670699	7.55931	17.1094	3.52878e-05	0.000135194
SMC2	YFR031C	1.18729	4.46022	17.1085	3.53048e-05	0.000135194
ATG26	YLR189C	0.956132	5.49407	17.0982	3.5496e-05	0.00013584
TIM11	YDR322C-A	0.801093	5.88974	17.0719	3.59903e-05	0.000137558
MMS1	YPR164W	0.854255	5.59561	17.0419	3.65635e-05	0.000139572
AIM25	YJR100C	1.04813	4.8094	17.0299	3.67957e-05	0.000140282
PRP18	YGR006W	1.70461	3.30995	17.0008	3.73636e-05	0.000142358
YER130C	YER130C	0.685315	7.13114	16.9759	3.78566e-05	0.000144145
YOR059C	YOR059C	1.1204	4.63786	16.9692	3.79912e-05	0.000144567
MCM22	YJR135C	1.39471	3.94476	16.9643	3.809e-05	0.000144852
YKL222C	YKL222C	1.32569	4.04369	16.9304	3.87748e-05	0.000146995
LRP1	YHR081W	1.31051	4.15532	16.8817	3.97823e-05	0.00015072
SHQ1	YIL104C	1.45363	4.10031	16.8794	3.98306e-05	0.000150809
STO1	YMR125W	0.742268	6.66645	16.8519	4.04119e-05	0.000152845
CMK1	YFR014C	0.924463	5.28752	16.8504	4.04441e-05	0.000152845
PRK1	YIL095W	0.927556	5.25752	16.8253	4.09828e-05	0.000154688
TMA17	YDL110C	1.4258	4.40348	16.7754	4.20761e-05	0.000158712
BRR1	YPR057W	1.31973	4.18472	16.6511	4.49234e-05	0.000169035
YNL150W	YNL150W	0.686491	7.01827	16.6127	4.58435e-05	0.00017239
NTH2	YBR001C	0.830961	5.59022	16.5424	4.75741e-05	0.000178787
MLP1	YKR095W	0.794127	5.99274	16.5215	4.81027e-05	0.000180661
UTP9	YHR196W	0.984993	5.28571	16.488	4.89598e-05	0.000183539
RMD1	YDL001W	1.26811	4.34875	16.4836	4.90725e-05	0.000183847
NSA2	YER126C	0.869245	5.72157	16.4761	4.92671e-05	0.000184462
PRP5	YBR237W	1.33479	3.97459	16.4629	4.96103e-05	0.000185633
UBP1	YDL122W	0.748077	6.2196	16.4528	4.98758e-05	0.000186511
MUB1	YMR100W	1.1003	4.77154	16.415	5.08813e-05	0.000190153
RPT4	YOR259C	0.627158	7.48168	16.3595	5.23926e-05	0.000195681
IQG1	YPL242C	0.849234	5.48581	16.346	5.27664e-05	0.000196956
IPI1	YHR085W	1.21455	4.25227	16.2673	5.50041e-05	0.000204803
YDL073W	YDL073W	1.07866	4.65606	16.2439	5.56894e-05	0.0002071
POA1	YBR022W	1.18097	4.98792	16.2168	5.64914e-05	0.000209825
CYR1	YJL005W	0.640734	7.26144	16.1919	5.72369e-05	0.000212464
POP1	YNL221C	0.820236	6.03641	16.1335	5.90295e-05	0.000218716
YJR079W	YJR079W	1.42919	3.73739	16.1318	5.90822e-05	0.000218777
HDA2	YDR295C	1.14849	4.329	16.1279	5.92039e-05	0.000219094
COQ5	YML110C	0.599412	7.96265	16.1248	5.9302e-05	0.000219323
STV1	YMR054W	0.625899	7.66416	16.1135	5.96559e-05	0.000220363
YLR345W	YLR345W	0.8531	5.52242	16.1079	5.98331e-05	0.000220883
ARK1	YNL020C	0.820659	5.62847	16.0836	6.0606e-05	0.0002236
POP8	YBL018C	1.07975	4.71544	16.0736	6.0926e-05	0.000224644
ESP1	YGR098C	0.905639	5.26197	16.0669	6.11439e-05	0.00022531
PUF6	YDR496C	0.938188	5.41224	16.0476	6.17701e-05	0.000227479
SAP185	YJL098W	0.876022	5.32493	16.0321	6.22774e-05	0.000229069
YCR087C-A	YCR087C-A	1.24068	4.43362	15.9963	6.34656e-05	0.000233156
ORC3	YLL004W	1.23043	4.29428	15.9951	6.3506e-05	0.000233163
YGR017W	YGR017W	0.89135	5.25555	15.9338	6.55968e-05	0.000240403
IPI3	YNL182C	0.864844	5.40647	15.7863	7.0914e-05	0.000259732
COY1	YKL179C	1.12515	4.46522	15.78	7.11496e-05	0.000260438
YCR085W	YCR085W	4.2737	1.17081	15.759	7.1945e-05	0.000263065
HOS2	YGL194C	0.979254	5.04531	15.7588	7.19542e-05	0.000263065
YDR431W	YDR431W	1.8684	2.99145	15.7204	7.34267e-05	0.000268125
IRC8	YJL051W	0.860095	5.52088	15.6647	7.56233e-05	0.000275648
UBR1	YGR184C	0.629316	7.35691	15.6428	7.65029e-05	0.000278351
RRN11	YML043C	1.67015	3.66393	15.6391	7.6653e-05	0.00027873
TIM22	YDL217C	0.802313	5.83005	15.6044	7.8073e-05	0.000283469
APT1	YML022W	0.62052	8.5609	15.6	7.82556e-05	0.000283876
MYO1	YHR023W	0.823752	6.06995	15.5731	7.93774e-05	0.000287773
YAP1	YML007W	0.696557	6.41034	15.5672	7.96225e-05	0.000288316
SLD3	YGL113W	1.43457	3.8284	15.5519	8.02698e-05	0.000290486
NOP4	YPL043W	0.77992	5.82367	15.5304	8.11898e-05	0.00029364
SMY1	YKL079W	0.961608	5.05412	15.4554	8.44741e-05	0.000304428
SMP1	YBR182C	1.01229	5.18813	15.4493	8.47505e-05	0.000305243
PKC1	YBL105C	0.708112	6.22699	15.438	8.52567e-05	0.000306884
SKI3	YPR189W	0.643108	6.7768	15.429	8.5663e-05	0.000308163
YPR117W	YPR117W	0.820984	5.72472	15.3934	8.72916e-05	0.000313649
CGR1	YGL029W	2.5886	2.19567	15.3403	8.97801e-05	0.000321637
YDL241W	YDL241W	1.4669	4.02723	15.3385	8.98649e-05	0.00032175
SAS2	YMR127C	1.69975	3.34703	15.3068	9.13887e-05	0.00032682
NSL1	YPL233W	1.70278	3.1539	15.2924	9.20882e-05	0.000328352
SHE9	YDR393W	1.10023	4.99192	15.2868	9.23589e-05	0.000329124
YMR291W	YMR291W	0.5782	7.80066	15.2839	9.25019e-05	0.000329439
FAR8	YMR029C	0.942296	4.95134	15.28	9.2693e-05	0.000329883
YDR029W	YDR029W	1.6424	3.24936	15.2791	9.27353e-05	0.000329883
FUN12	YAL035W	0.574674	8.58587	15.1901	9.72096e-05	0.000344989
CHZ1	YER030W	1.97093	2.76088	15.1446	9.95817e-05	0.000352994
DSE1	YER124C	0.672017	7.09811	15.1087	0.000101496	0.000359568
CBF2	YGR140W	1.00112	4.80151	15.0623	0.000104021	0.000368299
FRA2	YGL220W	0.697734	6.3643	15.057	0.000104313	0.000369116
FMP43	YGR243W	1.11177	5.30083	15.0184	0.000106471	0.000376093
LAA1	YJL207C	0.709183	6.38416	15.0002	0.000107499	0.000379504
SKT5	YBL061C	0.94096	4.95551	14.9874	0.000108233	0.000381819
FCF2	YLR051C	1.23805	4.05556	14.9865	0.000108281	0.000381819
NCS2	YNL119W	1.08009	4.63241	14.9593	0.000109856	0.000387148
TFC4	YGR047C	1.00151	4.84063	14.9233	0.000111972	0.000394376
SHG1	YBR258C	2.33732	2.47605	14.9059	0.000113011	0.000397805
SDS23	YGL056C	0.767276	6.63451	14.8827	0.000114407	0.000402141
LEU5	YHR002W	1.17828	4.52361	14.8821	0.000114442	0.000402141
FHL1	YPR104C	1.10743	4.63945	14.8747	0.000114892	0.000403487
NUP188	YML103C	0.637762	6.86921	14.7892	0.00012022	0.000420491
PRP28	YDR243C	1.0751	4.41324	14.7484	0.000122851	0.000428954
YLR455W	YLR455W	1.05043	4.81074	14.732	0.000123926	0.000432208
RPN4	YDL020C	0.688421	6.22878	14.7263	0.000124298	0.00043298
PSY4	YBL046W	1.32524	3.8596	14.6911	0.000126643	0.000440668
CHD1	YER164W	0.670691	6.40296	14.6389	0.000130198	0.00045252
CTK2	YJL006C	1.38873	4.10452	14.6244	0.000131204	0.000455493
DST1	YGL043W	0.843693	5.51531	14.5528	0.000136285	0.00047205
ABZ2	YMR289W	1.11069	4.29674	14.4348	0.000145093	0.000500556
RKR1	YMR247C	0.658877	6.46006	14.4348	0.000145094	0.000500556
PRP21	YJL203W	1.62817	3.19878	14.4197	0.000146267	0.00050403
CTR9	YOL145C	0.652586	6.49444	14.3725	0.000149976	0.000515932
RAD2	YGR258C	0.904651	5.03517	14.3529	0.000151547	0.000521039
RRP36	YOR287C	1.67918	3.20238	14.3517	0.000151642	0.000521071
YLR225C	YLR225C	0.805093	5.3731	14.3377	0.000152777	0.000524548
RNA15	YGL044C	1.87931	2.79675	14.337	0.000152827	0.000524548
BUR6	YER159C	1.18966	4.31664	14.254	0.000159719	0.000546962
ULS1	YOR191W	0.847053	5.20565	14.2081	0.000163663	0.00055952
SSH4	YKL124W	1.06696	4.44051	14.1794	0.000166176	0.000567793
GIR2	YDR152W	0.819874	5.5022	14.1462	0.00016914	0.000577266
SEC5	YDR166C	0.869979	5.10053	14.1404	0.000169659	0.000577737
RRN6	YBL014C	1.00364	4.93591	14.1363	0.000170028	0.000578669
PEP5	YMR231W	0.972911	4.97834	14.1301	0.00017059	0.000580255
RAD7	YJR052W	1.2268	3.95282	14.1278	0.000170802	0.000580649
UBC8	YEL012W	1.15255	4.23325	14.08	0.000175192	0.000594908
BBP1	YPL255W	1.54325	3.27977	14.0599	0.000177076	0.000600631
STE50	YCL032W	1.06785	4.3517	14.017	0.000181163	0.000613121
URE2	YNL229C	0.861353	5.0702	14.0103	0.00018181	0.000614967
DYN1	YKR054C	0.635749	6.56305	13.9914	0.00018365	0.000620842
RRI1	YDL216C	1.62207	3.17213	13.9676	0.000185988	0.000628398
BSD2	YBR290W	1.18493	4.28973	13.9552	0.000187215	0.000631836
SKM1	YOL113W	1.15295	4.29972	13.9409	0.000188648	0.000635966
SWC3	YAL011W	1.17761	4.12328	13.939	0.000188842	0.000636266
UBP2	YOR124C	0.60604	6.84298	13.9302	0.000189722	0.000638875
PEX18	YHR160C	1.88775	2.82681	13.9274	0.000190004	0.000639469
MSS11	YMR164C	1.21981	4.03369	13.9108	0.000191699	0.000644814
YLR283W	YLR283W	1.21442	4.07461	13.8862	0.00019422	0.000652209
NPR3	YHL023C	0.853391	5.1715	13.8799	0.000194868	0.00065366
YJL213W	YJL213W	0.966318	4.90103	13.8579	0.000197169	0.000660647
HRR25	YPL204W	0.626939	6.57199	13.8314	0.000199964	0.000668903
ALY1	YKR021W	0.914653	5.04473	13.8278	0.000200349	0.00066982
EAP1	YKL204W	0.805337	5.38634	13.8263	0.000200515	0.000670005
YCR087W	YCR087W	1.37774	4.3934	13.8197	0.00020122	0.000671989
SNF12	YNR023W	1.01225	4.91985	13.8057	0.000202723	0.000675893
NPR1	YNL183C	0.763679	5.55797	13.7947	0.00020391	0.000679476
HMS1	YOR032C	1.52513	3.29568	13.7851	0.00020496	0.000682599
PNG1	YPL096W	1.31011	4.13719	13.7659	0.000207057	0.000689202
VPS72	YDR485C	1.17007	4.22034	13.7293	0.000211136	0.000701624
PUF4	YGL014W	0.611772	6.7158	13.6673	0.000218219	0.000722996
RAD50	YNL250W	1.07311	4.55208	13.6668	0.000218283	0.000722996
PPR1	YLR014C	1.20773	4.26509	13.5859	0.000227888	0.000753161
TRM11	YOL124C	0.839055	5.27119	13.5778	0.000228879	0.000755613
MDM38	YOL027C	0.615026	6.96401	13.5546	0.000231723	0.00076417
RHB1	YCR027C	0.951892	4.73719	13.4358	0.000246866	0.000812337
MET16	YPR167C	1.28138	3.75662	13.3146	0.000263341	0.00086561
HAP1	YLR256W	0.552729	8.49414	13.303	0.000264985	0.000870069
MUD1	YBR119W	1.1902	3.96195	13.292	0.000266537	0.000874219
SEC6	YIL068C	0.984479	4.75963	13.2856	0.000267449	0.000876259
YGR164W	YGR164W	2.95043	1.70832	13.2292	0.000275622	0.000901575
SAW1	YAL027W	1.13958	4.09634	13.1916	0.000281202	0.000919333
YNL022C	YNL022C	0.707505	5.92904	13.1599	0.000286003	0.000934524
ESA1	YOR244W	1.26344	3.80108	13.1275	0.000290997	0.000949305
STU2	YLR045C	0.823614	5.63208	13.1264	0.00029117	0.000949358
YMR144W	YMR144W	1.8704	2.76765	13.113	0.000293253	0.000955636
NUP85	YJR042W	0.787351	5.41751	13.0691	0.00030021	0.000976731
CIN8	YEL061C	1.01312	4.63173	13.0568	0.000302178	0.000982079
HPR1	YDR138W	0.92847	4.73313	13.0285	0.000306789	0.000996083
STE6	YKL209C	0.576082	7.99283	13.0283	0.000306816	0.000996083
TOP1	YOL006C	0.828812	5.32561	13.017	0.000308679	0.00100159
YLR132C	YLR132C	0.914319	5.23308	12.9966	0.000312055	0.00101201
ABF1	YKL112W	0.762833	6.05459	12.9894	0.000313263	0.00101484
REI1	YBR267W	0.811115	5.28805	12.967	0.000317031	0.0010265
SWI3	YJL176C	0.859411	5.21897	12.9352	0.000322454	0.0010435
CTF4	YPR135W	0.831218	5.25773	12.8912	0.00033014	0.00106609
RPC31	YNL151C	1.69804	3.52643	12.8882	0.000330655	0.00106719
GLC8	YMR311C	0.980004	4.68003	12.8563	0.000336341	0.00108438
DJP1	YIR004W	0.902933	4.93045	12.8243	0.00034215	0.00110135
SNU56	YDR240C	1.06589	4.24188	12.8077	0.000345198	0.00111057
TIS11	YLR136C	0.723686	5.75055	12.7604	0.000354026	0.00113819
SPP1	YPL138C	1.02944	4.40734	12.7308	0.000359686	0.00115479
CKI1	YLR133W	0.759727	5.83035	12.7307	0.000359705	0.00115479
YDR514C	YDR514C	0.9516	5.04216	12.7186	0.000362029	0.00116164
VID30	YGL227W	0.848007	5.09458	12.6898	0.000367652	0.00117843
YOR342C	YOR342C	0.971547	4.5064	12.6783	0.000369931	0.00118511
ROK1	YGL171W	0.765466	5.43698	12.6706	0.000371458	0.00118937
DGA1	YOR245C	0.822412	5.08669	12.6525	0.000375062	0.00120028
MDM30	YLR368W	1.04697	4.51675	12.639	0.000377783	0.00120835
YMR010W	YMR010W	0.68706	5.87275	12.5909	0.000387633	0.00123854
PEX10	YDR265W	0.719109	5.58039	12.5389	0.000398577	0.0012715
SNU66	YOR308C	1.51542	3.1487	12.5212	0.000402364	0.00128156
OXP1	YKL215C	0.637047	6.4028	12.4972	0.000407566	0.00129744
GCN2	YDR283C	0.749134	5.43858	12.4797	0.000411405	0.0013079
MCM10	YIL150C	1.43003	3.50051	12.4793	0.000411497	0.0013079
MRT4	YKL009W	0.59348	6.61727	12.4751	0.000412421	0.00131015
NAB6	YML117W	0.639577	6.38212	12.4526	0.00041742	0.00132533
IRC23	YOR044W	1.20972	3.77044	12.4499	0.000418023	0.00132655
CDC37	YDR168W	0.77064	5.49094	12.444	0.000419342	0.00133004
PEX1	YKL197C	0.803109	5.12572	12.4178	0.000425258	0.00134608
YPL034W	YPL034W	1.74732	2.8117	12.4177	0.000425289	0.00134608
JJJ1	YNL227C	1.39471	3.58679	12.4118	0.000426629	0.00134962
ENP2	YGR145W	0.987607	4.57947	12.3824	0.000433408	0.00136963
RAD17	YOR368W	1.34755	3.50463	12.362	0.000438172	0.00138397
TLG2	YOL018C	1.10272	4.4049	12.3406	0.000443218	0.00139772
SPT4	YGR063C	0.769799	5.60554	12.2892	0.000455596	0.00143451
DPP1	YDR284C	0.587987	6.96687	12.2805	0.000457711	0.00143968
APC9	YLR102C	1.2753	3.64648	12.2645	0.000461658	0.00145058
THI80	YOR143C	1.00886	4.32227	12.2349	0.000469036	0.001473
ISW2	YOR304W	0.79707	5.16693	12.2092	0.000475537	0.00149033
TAF7	YMR227C	1.40752	3.35061	12.1859	0.000481522	0.0015083
YFR016C	YFR016C	0.896459	4.95164	12.1678	0.00048621	0.0015222
ROD1	YOR018W	0.799926	5.29923	12.1381	0.000494015	0.00154504
DBF20	YPR111W	1.07726	4.08744	12.0489	0.000518243	0.00161083
SPT3	YDR392W	0.936468	4.60889	11.9788	0.000538102	0.00166999
PRP6	YBR055C	0.804679	5.22702	11.9613	0.000543171	0.00168486
TOM70	YNL121C	0.543971	7.15649	11.934	0.000551176	0.00170794
CDC5	YMR001C	0.765438	5.28721	11.8923	0.000563659	0.00174512
CST9	YLR394W	1.244	4.41481	11.8713	0.000570064	0.00176106
RRI2	YOL117W	1.30848	3.47762	11.8562	0.000574709	0.0017736
UBP15	YMR304W	0.619436	6.56943	11.8477	0.000577327	0.00177987
RAD18	YCR066W	1.15095	3.92914	11.8279	0.000583497	0.00179706
PXR1	YGR280C	1.82762	2.91243	11.8123	0.000588393	0.00181122
GON7	YJL184W	0.874685	5.16913	11.8094	0.00058933	0.00181318
PGS1	YCL004W	0.906765	4.90319	11.766	0.000603214	0.00185428
MAL13	YGR288W	0.786407	5.30917	11.7658	0.0006033	0.00185428
BEM2	YER155C	0.517934	7.39713	11.7418	0.000611113	0.00187734
PCP1	YGR101W	0.575614	6.77726	11.7096	0.00062177	0.00190815
AIM44	YPL158C	0.865461	4.79523	11.6826	0.000630875	0.00193217
FLO5	YHR211W	1.35509	3.31414	11.6366	0.000646655	0.0019775
YGL185C	YGL185C	0.964142	4.36519	11.6293	0.000649221	0.00198435
SAC3	YDR159W	0.800436	5.07104	11.6034	0.000658297	0.00201006
UBP12	YJL197W	0.600584	6.4008	11.5938	0.000661703	0.00201843
HMX1	YLR205C	1.11708	3.98816	11.5796	0.000666805	0.00203297
INH1	YDL181W	1.23543	3.67019	11.5636	0.000672555	0.00204844
UTP7	YER082C	0.685203	5.74894	11.5448	0.000679375	0.00206609
AGC1	YPR021C	1.09054	3.99109	11.5399	0.000681168	0.00207051
CEP3	YMR168C	1.01692	4.41454	11.538	0.000681882	0.00207121
RGD2	YFL047W	0.646248	6.04059	11.5374	0.000682084	0.00207121
RCN1	YKL159C	1.30263	3.47945	11.5213	0.000688014	0.00208713
CYK3	YDL117W	0.701179	5.57414	11.4819	0.000702787	0.00213087
R0020C	R0020C	0.501848	7.88021	11.4612	0.000710626	0.00215141
YPL073C	YPL073C	2.1671	2.46703	11.4183	0.000727259	0.00219737
MBP1	YDL056W	0.911321	4.67864	11.3856	0.000740156	0.002233
BUD8	YLR353W	0.794182	5.18185	11.3797	0.000742504	0.00223897
KCS1	YDR017C	0.711761	5.38169	11.363	0.000749218	0.00225585
EAF5	YEL018W	1.34985	3.29299	11.3468	0.000755787	0.00227449
TRS85	YDR108W	0.813927	5.03383	11.3379	0.000759391	0.00228307
YKR078W	YKR078W	1.28484	3.58363	11.337	0.000759797	0.00228316
YDR274C	YDR274C	1.70574	3.37099	11.3194	0.000767032	0.00230376
BIR1	YJR089W	1.07544	4.05351	11.3064	0.000772418	0.00231866
R0010W	R0010W	0.51401	8.7301	11.3055	0.000772761	0.00231866
MSH3	YCR092C	0.986875	4.94254	11.2912	0.000778752	0.00233549
FRK1	YPL141C	0.912328	4.70394	11.2765	0.000784946	0.0023529
YIL014C-A	YIL014C-A	1.51256	3.18376	11.274	0.000785992	0.00235487
STB2	YMR053C	0.973	4.28336	11.1913	0.000821836	0.0024574
GLO2	YDR272W	0.703487	5.51442	11.188	0.000823293	0.00246054
AAT1	YKL106W	0.636298	6.35281	11.1702	0.000831214	0.00248298
PUS7	YOR243C	0.642435	6.16169	11.1638	0.000834083	0.00249033
CHO1	YER026C	0.511413	8.92151	11.102	0.000862341	0.00257343
FYV6	YNL133C	1.98893	2.27724	11.027	0.000897947	0.00267179
APM1	YPL259C	0.787974	5.3453	11.0025	0.000909881	0.00270464
GPI1	YGR216C	0.693993	5.83613	10.9876	0.000917211	0.00272376
TFG1	YGR186W	0.595328	6.29138	10.9495	0.000936286	0.00277904
MTR4	YJL050W	0.50949	7.23776	10.9468	0.000937647	0.00278172
SPO13	YHR014W	2.27719	2.02572	10.9324	0.000944947	0.00280099
YHR177W	YHR177W	1.01324	4.35252	10.9322	0.000945069	0.00280099
KEM1	YGL173C	0.471743	9.2781	10.9152	0.000953778	0.00282404
VPS29	YHR012W	0.69145	5.65417	10.8987	0.000962331	0.00284797
TSR2	YLR435W	0.944744	4.43558	10.8764	0.000973981	0.00287964
EFR3	YMR212C	0.698972	5.60015	10.87	0.000977364	0.00288823
CDC25	YLR310C	0.570446	6.38425	10.8555	0.000985015	0.00290942
ECM30	YLR436C	0.625743	6.08189	10.8038	0.00101294	0.00298319
FUS1	YCL027W	1.17812	3.65898	10.7877	0.00102178	0.00300775
SQS1	YNL224C	0.891148	4.61673	10.7823	0.00102474	0.00301354
YGL041W-A	YGL041W-A	1.67811	2.76563	10.7785	0.00102687	0.00301833
MUK1	YPL070W	0.908026	4.58931	10.7759	0.00102829	0.00302105
HRQ1	YDR291W	0.739393	5.19081	10.7666	0.00103349	0.00303484
RRG1	YDR065W	1.39694	3.36716	10.7484	0.00104369	0.00306331
PEP12	YOR036W	0.888225	4.64534	10.7454	0.00104541	0.00306688
RTR2	YDR066C	1.19791	3.87251	10.692	0.00107599	0.00315352
YJL132W	YJL132W	0.89471	4.5738	10.6432	0.00110476	0.00323005
RHO5	YNL180C	0.739058	5.28539	10.5707	0.00114894	0.00335596
BRE2	YLR015W	1.02445	4.05979	10.5643	0.0011529	0.00336591
NOC2	YOR206W	0.619302	6.40116	10.5617	0.00115457	0.00336753
SYC1	YOR179C	1.38184	3.47145	10.5516	0.0011609	0.00338438
PAM1	YDR251W	0.606921	6.15043	10.5379	0.00116951	0.00340783
FIG4	YNL325C	0.983775	4.15148	10.5258	0.00117723	0.00342867
SNT309	YPR101W	1.5275	2.97662	10.5224	0.00117938	0.00343329
PMS1	YNL082W	0.993582	4.23019	10.5175	0.00118249	0.00344071
YSP2	YDR326C	0.581304	6.46673	10.515	0.0011841	0.00344372
YER158W-A	YER158W-A	2.05465	2.32466	10.5124	0.00118576	0.0034469
BLM10	YFL007W	0.473307	8.11717	10.5015	0.00119276	0.00346392
KIP2	YPL155C	0.647115	5.69638	10.491	0.00119959	0.00348208
SAP30	YMR263W	0.772176	5.07235	10.4812	0.00120594	0.00349885
HEM12	YDR047W	0.545893	7.67037	10.48	0.00120676	0.00349954
HOS3	YPL116W	0.741628	5.18234	10.4502	0.00122636	0.00354959
SEC72	YLR292C	0.724319	5.3904	10.3953	0.00126338	0.00365213
UTP6	YDR449C	0.91786	4.55145	10.3909	0.00126636	0.00365839
YPR027C	YPR027C	1.93956	2.86368	10.3898	0.00126712	0.00365882
PIG2	YIL045W	0.969638	4.22445	10.3682	0.00128201	0.00369655
SPC105	YGL093W	0.739521	5.08842	10.3615	0.00128668	0.00370822
MAD2	YJL030W	1.03909	3.98185	10.3545	0.0012916	0.00372066
INP53	YOR109W	0.543248	7.05575	10.3184	0.00131708	0.00378685
YIL100W	YIL100W	3.65863	0.870408	10.3167	0.00131832	0.00378861
YFL034W	YFL034W	0.831032	5.16764	10.3053	0.0013265	0.00381032
ASG1	YIL130W	0.727444	5.23347	10.3007	0.00132978	0.00381793
YDR042C	YDR042C	2.3071	1.86811	10.2982	0.00133158	0.00382128
VPS30	YPL120W	1.18168	3.61563	10.2834	0.00134234	0.00385032
UTP10	YJL109C	0.463011	8.14008	10.2785	0.00134591	0.00385874
MAD1	YGL086W	1.09986	3.93965	10.2654	0.0013555	0.00388256
PET130	YJL023C	1.52945	2.9903	10.2593	0.00135995	0.00389346
SMC6	YLR383W	0.926978	4.3246	10.2303	0.00138151	0.00394772
PTM1	YKL039W	0.471312	7.84531	10.2285	0.00138286	0.00394972
HSP78	YDR258C	0.472155	7.99973	10.2273	0.00138379	0.00395052
MAS2	YHR024C	0.495212	7.69245	10.2188	0.00139015	0.00396495
TOS3	YGL179C	0.564614	6.2971	10.2056	0.00140018	0.00399165
AIM45	YPR004C	0.477294	7.98784	10.1575	0.00143715	0.00408744
PRP16	YKR086W	0.882132	4.54187	10.1414	0.00144972	0.00411933
ATG2	YNL242W	0.66989	5.58539	10.1354	0.00145451	0.00413099
VPS71	YML041C	0.921345	4.37973	10.1169	0.00146919	0.0041688
TEL1	YBL088C	0.725444	5.16223	10.1092	0.00147529	0.00418413
MOT1	YPL082C	0.527595	6.84641	10.1059	0.00147795	0.00418973
VMS1	YDR049W	1.15307	3.7552	10.0789	0.00149976	0.00424957
FRE1	YLR214W	0.471361	8.21873	10.0555	0.00151892	0.00429981
IRA2	YOL081W	0.506261	7.6934	10.0341	0.00153668	0.00434806
MMS4	YBR098W	1.11935	3.92638	10.0271	0.00154257	0.0043627
HHF1	YBR009C	0.464911	7.51503	9.98261	0.00158025	0.0044651
RRP8	YDR083W	0.884889	4.67654	9.9561	0.00160317	0.00452564
RIM21	YNL294C	0.731242	5.13368	9.94974	0.00160872	0.00453918
TRS130	YMR218C	0.817667	4.73936	9.94177	0.0016157	0.00455677
ERO1	YML130C	0.478278	7.94189	9.91134	0.00164264	0.00462744
SSA4	YER103W	0.500464	7.06094	9.9007	0.00165216	0.00464661
PCL6	YER059W	0.88698	4.46625	9.89061	0.00166124	0.00466997
CSM3	YMR048W	1.14112	3.87282	9.87732	0.00167328	0.00470164
TRM10	YOL093W	1.00711	4.14291	9.87232	0.00167784	0.00471007
AXL1	YPR122W	0.604369	5.96239	9.85238	0.00169613	0.00475921
SOG2	YOR353C	0.837498	4.69771	9.83279	0.00171428	0.00480792
ARF3	YOR094W	0.99729	4.03992	9.82373	0.00172275	0.00482943
CDC11	YJR076C	0.619051	6.31903	9.80763	0.00173789	0.00486964
HFA1	YMR207C	0.674132	5.67938	9.80255	0.0017427	0.00488086
SWI5	YDR146C	0.752091	5.04054	9.79123	0.00175346	0.00490644
RIO1	YOR119C	0.855357	4.69397	9.77497	0.00176903	0.00494774
UBX6	YJL048C	0.600523	5.93119	9.7606	0.00178291	0.00498426
MEC1	YBR136W	0.64776	5.43542	9.75753	0.0017859	0.0049903
VPS21	YOR089C	0.721653	5.11674	9.75652	0.00178687	0.00499072
INO80	YGL150C	0.560245	6.45622	9.74581	0.00179732	0.00501528
NDJ1	YOL104C	1.42646	2.95926	9.74083	0.0018022	0.00502657
DBP8	YHR169W	0.603134	6.03865	9.73888	0.0018041	0.00502726
YLR063W	YLR063W	0.995431	4.06992	9.72463	0.00181815	0.00506407
CDC39	YCR093W	0.458115	8.08496	9.69562	0.00184708	0.00513992
CUS1	YMR240C	1.39147	3.04669	9.6588	0.00188447	0.0052406
HNT3	YOR258W	1.52701	3.10719	9.60985	0.00193537	0.0053708
KEL1	YHR158C	0.597703	6.39647	9.60619	0.00193922	0.00537903
SEN15	YMR059W	1.35919	3.16122	9.60376	0.0019418	0.00538371
TTI2	YJR136C	0.965382	4.16374	9.58565	0.00196104	0.00543209
DOS2	YDR068W	1.44046	2.97231	9.57895	0.00196821	0.00544946
YGR042W	YGR042W	1.37743	3.06641	9.57243	0.00197521	0.00546634
TMA16	YOR252W	1.40492	3.29891	9.56406	0.00198424	0.00548631
UTP20	YBL004W	0.461135	7.5923	9.55374	0.00199542	0.00551472
MSN5	YDR335W	0.494499	6.9628	9.55002	0.00199947	0.0055234
RIM4	YHL024W	0.792212	4.84578	9.52977	0.00202166	0.00558213
RAD4	YER162C	1.10102	3.75831	9.52665	0.0020251	0.00558909
SPT14	YPL175W	0.848773	4.50127	9.47848	0.00207896	0.00572731
CLB5	YPR120C	1.04618	3.8091	9.46369	0.00209579	0.00576717
CEM1	YER061C	0.618997	5.99763	9.39355	0.00217751	0.00598518
RIT1	YMR283C	1.00699	4.02913	9.39136	0.0021801	0.00598959
MSS4	YDR208W	0.561986	6.32506	9.38374	0.00218918	0.00601182
UTP8	YGR128C	0.644263	5.46954	9.36676	0.00220956	0.00605952
BET4	YJL031C	0.979843	4.00827	9.3579	0.00222027	0.00608339
YPL107W	YPL107W	1.23023	3.57061	9.35073	0.00222897	0.00610447
MPA43	YNL249C	0.892709	4.27553	9.33431	0.00224902	0.00615662
UBP3	YER151C	0.5319	6.52326	9.33296	0.00225069	0.00615838
NGG1	YDR176W	0.761498	4.91193	9.32397	0.00226176	0.0061803
RRP45	YDR280W	0.673001	5.29082	9.32054	0.002266	0.0061891
YBL028C	YBL028C	1.16902	3.73722	9.28932	0.00230493	0.00628411
SSQ1	YLR369W	0.716868	5.16038	9.27732	0.00232008	0.00632256
RNT1	YMR239C	0.869653	4.33446	9.26016	0.00234193	0.00637637
GRX6	YDL010W	0.961431	4.07104	9.25268	0.0023515	0.00639381
MIF2	YKL089W	1.22745	3.35614	9.24494	0.00236146	0.00641514
ECM16	YMR128W	0.552051	6.20709	9.23154	0.00237881	0.00645937
PXA1	YPL147W	1.29558	3.19018	9.2062	0.00241197	0.00654062
YCT1	YLL055W	0.836281	4.44037	9.20298	0.00241621	0.00654918
REX4	YOL080C	1.56386	2.99645	9.18623	0.00243843	0.00660644
RPB9	YGL070C	0.700072	5.31625	9.17607	0.002452	0.00663728
RMD8	YFR048W	0.786523	4.97942	9.1749	0.00245357	0.00663856
TSR1	YDL060W	0.612394	5.57526	9.15415	0.00248154	0.00671124
CDC31	YOR257W	1.19508	3.48232	9.12013	0.00252812	0.00683415
SIR1	YKR101W	1.27156	3.43718	9.11923	0.00252936	0.00683447
TOF2	YKR010C	0.92519	4.24767	9.09248	0.00256663	0.00693207
BRL1	YHR036W	0.953108	4.05171	9.08327	0.00257958	0.00695774
YMR141W-A	YMR141W-A	2.3393	1.71049	9.07268	0.00259457	0.00699506
RTT10	YPL183C	0.525301	6.43592	9.05815	0.00261526	0.00704772
ELG1	YOR144C	1.05993	3.68974	9.05137	0.00262498	0.00707076
ATG7	YHR171W	0.923591	4.27014	9.03468	0.00264905	0.00712925
SEC3	YER008C	0.609948	5.7542	9.00945	0.00268588	0.00721234
LRO1	YNR008W	0.632997	6.74684	8.99992	0.00269992	0.00724362
GPI14	YJR013W	0.765842	4.81405	8.99193	0.00271175	0.00727213
HGH1	YGR187C	0.760285	4.98581	8.95174	0.00277206	0.00742731
MET31	YPL038W	1.16164	3.57226	8.93979	0.00279025	0.00746945
SPC34	YKR037C	0.852399	4.56158	8.9332	0.00280033	0.00749077
YCG1	YDR325W	0.842498	4.56015	8.93296	0.00280069	0.00749077
IKS1	YJL057C	0.704518	4.96526	8.92539	0.00281233	0.00751196
TAF11	YML015C	1.13047	3.49768	8.91062	0.00283518	0.00756297
YKR011C	YKR011C	0.699061	5.09688	8.88959	0.00286801	0.0076472
IES1	YFL013C	0.990155	3.97013	8.86929	0.00290008	0.0077293
GLN3	YER040W	0.777904	4.74801	8.86652	0.00290448	0.00773762
VID27	YNL212W	0.561584	6.07262	8.83824	0.00294983	0.00785498
NOP15	YNL110C	0.837865	4.59604	8.83532	0.00295456	0.00786412
RAD34	YDR314C	1.18532	3.38463	8.83123	0.00296118	0.00787827
SMY2	YBR172C	0.642351	5.44167	8.83033	0.00296265	0.00787872
RTT107	YHR154W	0.694625	5.08739	8.81005	0.00299575	0.00795977
DBR1	YKL149C	1.07819	3.74643	8.79787	0.00301582	0.00800958
MTC5	YDR128W	0.626809	5.62705	8.77757	0.00304958	0.00808859
SNC2	YOR327C	0.694031	5.04133	8.76341	0.00307335	0.00814807
PET127	YOR017W	0.912258	4.50588	8.74814	0.00309918	0.00820938
YGL149W	YGL149W	3.12629	0.742528	8.72612	0.00313683	0.00830547
MDN1	YLR106C	0.426093	8.6799	8.69088	0.00319807	0.00845652
NUP145	YGL092W	0.44373	7.67676	8.68411	0.00320996	0.00848426
TAD2	YJL035C	0.881166	4.25107	8.68122	0.00321506	0.00849404
YCR101C	YCR101C	1.96321	2.03165	8.67111	0.00323295	0.00853758
CAF4	YKR036C	0.72293	5.14589	8.66889	0.00323688	0.00854424
TLG1	YDR468C	0.893576	4.21905	8.65493	0.00326177	0.0086062
REX3	YLR107W	0.910075	4.14709	8.64379	0.00328178	0.00865246
SEC8	YPR055W	0.734403	5.05622	8.64358	0.00328216	0.00865246
PKP2	YGL059W	0.858869	4.31356	8.58664	0.00338639	0.00890551
SUM1	YDR310C	0.587995	5.63956	8.57037	0.00341677	0.00897606
YML084W	YML084W	2.97172	1.8018	8.55991	0.00343647	0.00902389
TAO3	YIL129C	0.48639	7.06675	8.53049	0.00349245	0.00915107
YDR183C-A	YDR183C-A	1.67028	2.35198	8.50521	0.00354132	0.00926708
BNI4	YNL233W	0.855923	4.54555	8.50173	0.00354808	0.00928077
GCR2	YNL199C	0.823936	4.35653	8.49175	0.0035676	0.00932377
SLX8	YER116C	1.07014	3.66658	8.48623	0.00357844	0.00934808
FLO9	YAL063C	1.00954	3.78143	8.45939	0.00363163	0.00947477
RUD3	YOR216C	0.97958	3.89149	8.44574	0.003659	0.00953795
PDC2	YDR081C	0.647905	5.30416	8.44078	0.00366898	0.00955986
YDL025W-A	YDL025W-A	3.11173	1.27616	8.43437	0.00368194	0.00958951
MED2	YDL005C	0.866741	4.17653	8.4279	0.00369507	0.00961544
TIM54	YJL054W	0.563018	6.05075	8.42293	0.00370518	0.00963761
AME1	YBR211C	0.7997	4.66925	8.41914	0.00371291	0.00965355
RAV1	YJR033C	0.565591	5.89678	8.38376	0.00378589	0.00981383
SLM1	YIL105C	0.669568	5.14395	8.37907	0.00379567	0.00983498
PCL9	YDL179W	0.808503	4.52957	8.36124	0.0038331	0.00992346
RIB7	YBR153W	0.862418	4.24527	8.34419	0.00386923	0.0100084
YNL050C	YNL050C	1.22871	3.14393	8.33471	0.00388948	0.0100491
TEP1	YNL128W	1.40627	2.83794	8.33451	0.00388991	0.0100491
YKL023W	YKL023W	1.54771	2.66562	8.33218	0.00389489	0.0100576
YKR075C	YKR075C	1.00127	4.38003	8.32872	0.00390231	0.0100725
SIW14	YNL032W	0.789897	4.46327	8.30885	0.00394523	0.010166
VID28	YIL017C	0.743914	4.86978	8.30538	0.00395278	0.0101811
RER2	YBR002C	0.67996	5.13243	8.29185	0.00398234	0.0102485
BNR1	YIL159W	0.95511	3.88506	8.27736	0.00401425	0.0103262
SIC1	YLR079W	0.492105	6.70145	8.26143	0.00404963	0.0104084
YGR035W-A	YGR035W-A	1.14577	3.36363	8.22057	0.00414182	0.0106319
SWE1	YJL187C	0.736453	4.75779	8.21963	0.00414397	0.0106329
YBR062C	YBR062C	0.687012	4.99754	8.21592	0.00415244	0.0106501
USE1	YGL098W	1.02928	3.72531	8.21187	0.00416172	0.0106613
RGM1	YMR182C	1.53577	2.60921	8.17956	0.00423649	0.0108381
MIP6	YHR015W	2.65721	1.12424	8.16613	0.00426798	0.0109003
UTP21	YLR409C	0.449063	7.41818	8.16242	0.00427672	0.0109134
JID1	YPR061C	1.08822	3.51887	8.15444	0.00429559	0.0109551
SPT6	YGR116W	0.451241	7.2267	8.15397	0.00429669	0.0109551
GSM1	YJL103C	1.22419	3.19276	8.14278	0.0043233	0.0110091
PRP40	YKL012W	0.861203	4.17596	8.13987	0.00433025	0.0110221
YGL041C	YGL041C	1.23316	3.24138	8.1369	0.00433734	0.0110355
RSC4	YKR008W	0.909378	4.78791	8.13041	0.00435289	0.0110658
GCD14	YJL125C	0.683143	5.01157	8.12318	0.00437027	0.0111053
YGR228W	YGR228W	1.10636	3.38431	8.12228	0.00437245	0.0111062
GIP2	YER054C	0.839939	4.23759	8.11756	0.00438385	0.0111305
BET1	YIL004C	0.972926	3.85313	8.10965	0.00440303	0.0111745
MGA2	YIR033W	0.622201	5.35395	8.10438	0.00441584	0.0112023
HSF1	YGL073W	0.635536	5.63022	8.09605	0.00443617	0.0112492
RPB4	YJL140W	0.656294	5.45296	8.08449	0.00446458	0.0113118
YGR242W	YGR242W	0.975216	3.85666	8.0488	0.00455337	0.0115223
CTL1	YMR180C	0.835296	4.54633	8.04664	0.00455882	0.0115313
HOS4	YIL112W	0.607061	5.36684	8.04549	0.00456171	0.0115337
YRB30	YGL164C	1.1176	3.49656	8.04418	0.004565	0.0115373
MNE1	YOR350C	0.697114	4.84977	8.03739	0.00458216	0.011571
PRP3	YDR473C	1.14215	3.26871	8.03329	0.00459253	0.0115923
YML020W	YML020W	0.872363	4.17368	8.02106	0.00462365	0.0116572
CIA1	YDR267C	0.72606	5.12471	7.98572	0.00471476	0.0118613
YTH1	YPR107C	0.734831	4.79348	7.98284	0.00472229	0.0118753
SAC7	YDR389W	0.570655	5.84532	7.97051	0.00475455	0.0119515
YKR096W	YKR096W	0.869043	4.57369	7.9451	0.00482177	0.0121154
NMD2	YHR077C	0.787275	4.64459	7.93007	0.00486198	0.0122114
BOS1	YLR078C	0.794712	4.56297	7.92118	0.00488594	0.0122665
YPR145C-A	YPR145C-A	1.07692	3.48676	7.9102	0.00491568	0.012336
ESC2	YDR363W	1.22217	3.24168	7.87271	0.00501865	0.012584
HAL5	YJL165C	0.497513	6.35932	7.86832	0.00503083	0.0126093
APM3	YBR288C	0.57865	5.78437	7.86408	0.00504265	0.0126337
FHN1	YGR131W	1.01807	3.63421	7.85883	0.0050573	0.0126652
YCR041W	YCR041W	2.88413	0.641492	7.857	0.00506242	0.0126728
BRR2	YER172C	0.54139	6.22781	7.84784	0.00508814	0.0127266
GCR1	YPL075W	0.5334	5.97869	7.83744	0.00511749	0.0127921
SSF1	YHR066W	0.629216	5.23851	7.83349	0.00512869	0.0128122
RTC1	YOL138C	0.714312	4.7662	7.82915	0.00514104	0.0128378
YNL155W	YNL155W	0.595954	5.81448	7.82259	0.00515973	0.0128791
YLR108C	YLR108C	0.616092	5.4898	7.77856	0.00528699	0.0131751
YOL164W-A	YOL164W-A	3.50126	0.31888	7.76434	0.00532879	0.0132574
VTC3	YPL019C	0.601852	5.5462	7.76096	0.00533875	0.0132767
URM1	YIL008W	1.20081	3.48483	7.71132	0.00548757	0.0136245
APC5	YOR249C	1.076	3.53259	7.70573	0.0055046	0.0136611
ROX1	YPR065W	0.616828	5.27142	7.69052	0.00555115	0.0137654
DCC1	YCL016C	0.603363	5.34422	7.68319	0.00557377	0.0138102
CSE4	YKL049C	1.15528	3.23076	7.66891	0.00561804	0.0139101
TFG2	YGR005C	1.03133	3.69155	7.66871	0.00561867	0.0139101
YNR029C	YNR029C	0.755569	4.75467	7.65064	0.00567522	0.0140386
DNA2	YHR164C	0.69716	5.26856	7.6318	0.0057348	0.0141802
MET4	YNL103W	0.658088	4.93896	7.55822	0.00597371	0.0147394
TFC6	YDR362C	0.641058	5.1074	7.55766	0.00597556	0.0147394
FOB1	YDR110W	0.743125	4.63309	7.54299	0.00602442	0.0148538
IRC3	YDR332W	0.826028	4.1984	7.53784	0.00604164	0.0148903
TRM12	YML005W	0.769201	4.48902	7.5239	0.00608857	0.0149876
BNI1	YNL271C	0.504655	6.20406	7.51795	0.0061087	0.0150311
YDR445C	YDR445C	2.43389	1.26829	7.48782	0.00621179	0.0152723
NUP170	YBL079W	0.425228	7.32489	7.48137	0.00623407	0.0153209
RAD52	YML032C	0.522842	5.9283	7.46598	0.00628757	0.0154449
SKO1	YNL167C	0.684737	5.38243	7.45075	0.00634099	0.0155647
YGR168C	YGR168C	0.895708	3.96262	7.44894	0.00634737	0.0155741
YJR098C	YJR098C	0.992315	3.93363	7.44293	0.0063686	0.0156152
DIA1	YMR316W	0.513533	6.37094	7.44274	0.0063693	0.0156152
YBR056C-B	YBR056C-B	1.04065	3.71836	7.44034	0.00637779	0.0156297
CKA1	YIL035C	0.61213	5.18062	7.43151	0.00640916	0.0157002
YNL226W	YNL226W	2.68551	1.03319	7.42196	0.00644326	0.0157774
HPM1	YIL110W	0.597121	5.28233	7.41818	0.00645682	0.0157978
OKP1	YGR179C	1.01314	3.48076	7.40926	0.00648891	0.0158699
BUR2	YLR226W	0.856592	4.05701	7.39716	0.0065327	0.0159706
MCM5	YLR274W	0.539795	5.78247	7.39294	0.00654805	0.0160016
SUB1	YMR039C	0.798044	4.71671	7.3778	0.00660341	0.0161304
SNT2	YGL131C	0.679004	4.90796	7.37545	0.00661202	0.016145
YML122C	YML122C	2.46422	1.05476	7.37098	0.00662848	0.0161786
SSU72	YNL222W	0.877815	4.24301	7.3646	0.00665202	0.0162165
YLL007C	YLL007C	0.962723	3.68531	7.35498	0.00668774	0.016297
YNL296W	YNL296W	1.02962	3.42576	7.35325	0.00669418	0.0163061
YGL217C	YGL217C	1.09305	3.43124	7.34258	0.00673402	0.01639
NOC3	YLR002C	0.699369	5.14103	7.34127	0.00673891	0.0163953
SAS4	YDR181C	1.38579	2.65808	7.33969	0.00674484	0.0164026
PCI8	YIL071C	1.24536	3.15762	7.33903	0.00674733	0.0164026
KIP1	YBL063W	0.796208	4.33701	7.33482	0.00676314	0.0164344
YOR019W	YOR019W	0.757528	4.52013	7.33097	0.00677763	0.0164631
TAF3	YPL011C	0.751133	4.43015	7.32432	0.00680277	0.0165175
VPS45	YGL095C	0.557993	5.50121	7.32343	0.00680612	0.016519
HSV2	YGR223C	0.743724	4.63614	7.3114	0.00685187	0.0166167
YPL216W	YPL216W	0.878857	3.99969	7.31034	0.0068559	0.0166199
YGR035C	YGR035C	1.29166	2.86713	7.28012	0.00697219	0.0168815
YBL086C	YBL086C	0.853655	4.12081	7.27759	0.006982	0.0168985
MET18	YIL128W	0.508607	6.01306	7.26152	0.00704476	0.0170319
DML1	YMR211W	0.826748	4.22764	7.26132	0.00704556	0.0170319
BRE1	YDL074C	0.568956	5.36092	7.25393	0.00707462	0.0170953
SLM6	YBR266C	1.09744	3.2488	7.21912	0.00721312	0.0174161
SNL1	YIL016W	0.783162	4.6022	7.19903	0.00729431	0.0176052
YLR444C	YLR444C	1.13941	3.2371	7.16927	0.00741631	0.0178711
SEC2	YNL272C	0.688059	5.10725	7.16617	0.00742911	0.0178949
SYF1	YDR416W	0.658941	4.85584	7.15116	0.00749154	0.0180381
CBT1	YKL208W	0.622368	5.02064	7.13095	0.00757645	0.018228
DUG3	YNL191W	0.787073	4.26387	7.11756	0.00763327	0.0183501
KIN4	YOR233W	0.560501	5.88099	7.10498	0.00768702	0.0184647
AEP3	YPL005W	0.712954	4.63714	7.09631	0.00772429	0.0185395
SFI1	YLL003W	1.03813	3.35716	7.0867	0.0077658	0.0186318
UTP4	YDR324C	0.553264	6.00116	7.03336	0.00800052	0.0191646
CDC20	YGL116W	0.657287	4.89247	7.02981	0.00801637	0.0191949
RPT2	YDL007W	0.392611	7.47294	7.02611	0.00803295	0.019227
YHR127W	YHR127W	0.980447	3.78196	7.01551	0.00808066	0.0193248
GTR2	YGR163W	0.614077	5.10713	7.01491	0.00808335	0.0193248
PET54	YGR222W	0.78299	4.49502	6.9981	0.00815961	0.019484
AZF1	YOR113W	0.717479	4.49263	6.98436	0.00822248	0.0196209
YKL083W	YKL083W	1.45942	2.4537	6.98353	0.00822634	0.0196209
YOR333C	YOR333C	1.35026	3.04637	6.98159	0.00823526	0.0196337
TCO89	YPL180W	0.710814	4.65765	6.9783	0.00825038	0.019662
SIA1	YOR137C	0.733518	4.60735	6.96472	0.00831324	0.019804
REC107	YJR021C	0.773185	4.26995	6.95125	0.00837607	0.0199455
MRC1	YCL061C	0.791963	4.37194	6.94927	0.00838537	0.0199523
YMR259C	YMR259C	0.570133	5.57305	6.93275	0.00846316	0.0201141
PEX27	YOR193W	0.94899	3.83052	6.92782	0.00848649	0.0201533
MNN4	YKL201C	0.65619	4.91694	6.91755	0.00853541	0.0202482
YDL196W	YDL196W	2.59796	0.92287	6.91732	0.00853647	0.0202482
SYF2	YGR129W	1.87322	1.80709	6.91465	0.00854923	0.0202706
PEX17	YNL214W	0.922219	3.89224	6.89428	0.00864722	0.0204868
LSM5	YER146W	0.658205	5.56129	6.89342	0.00865137	0.0204887
CDC123	YLR215C	0.667396	4.84675	6.88817	0.00867682	0.0205409
DSF2	YBR007C	0.838414	4.10829	6.88567	0.00868893	0.0205535
CWC24	YLR323C	1.74374	2.1066	6.87918	0.00872057	0.0206203
THO2	YNL139C	0.529893	5.77671	6.87183	0.00875651	0.0206972
TRS20	YBR254C	0.826248	4.14794	6.85827	0.00882317	0.0208304
TIM18	YOR297C	0.589175	5.19797	6.8536	0.00884628	0.0208768
ISF1	YMR081C	0.940936	3.69234	6.85207	0.00885388	0.0208866
PRP24	YMR268C	2.36661	1.42574	6.84594	0.00888428	0.020942
YKL069W	YKL069W	0.7158	4.4604	6.79356	0.00914875	0.0215403
YER148W-A	YER148W-A	0.948117	3.65918	6.77457	0.00924657	0.0217621
GRR1	YJR090C	0.560149	5.62547	6.76854	0.00927786	0.0218188
YER140W	YER140W	0.816128	4.09679	6.76515	0.00929553	0.0218393
MMT1	YMR177W	0.758306	4.54319	6.76479	0.0092974	0.0218393
YHR022C-A	YHR022C-A	3.05581	0.268947	6.75999	0.00932243	0.0218896
CEX1	YOR112W	0.53507	5.67605	6.75204	0.00936404	0.0219703
POL4	YCR014C	1.73972	2.11751	6.73487	0.00945461	0.0221742
RFM1	YOR279C	1.22665	3.03308	6.73218	0.00946887	0.0221991
LOS1	YKL205W	0.567381	5.96285	6.72537	0.00950509	0.0222668
YUR1	YJL139C	0.730423	4.80344	6.71305	0.00957101	0.0224039
TPK1	YJL164C	0.591195	5.24765	6.71106	0.00958169	0.0224202
YAP1801	YHR161C	0.439142	6.67676	6.69881	0.00964775	0.022566
YEL014C	YEL014C	1.51473	2.45715	6.69274	0.00968065	0.0226343
BSC2	YDR275W	0.584726	5.24548	6.67992	0.00975049	0.02278
YNL195C	YNL195C	0.896843	3.85975	6.67691	0.00976699	0.0228009
APC2	YLR127C	0.70312	4.49137	6.66504	0.00983225	0.0229268
YEL023C	YEL023C	1.47032	2.33717	6.65695	0.009877	0.0230134
SWD3	YBR175W	0.490066	6.04281	6.65388	0.00989401	0.0230442
TEN1	YLR010C	1.10139	3.09865	6.64651	0.009935	0.0231219
ITC1	YGL133W	0.541369	5.41452	6.63753	0.00998525	0.0232299
NOT3	YIL038C	0.488119	6.0099	6.62283	0.010068	0.0234044
CDC53	YDL132W	0.447561	6.39164	6.61872	0.0100912	0.0234495
SMI1	YGR229C	0.462352	6.38526	6.60307	0.0101803	0.0236474
ATG17	YLR423C	1.5007	2.321	6.59711	0.0102144	0.0237175
SYS1	YJL004C	0.71985	4.71251	6.59159	0.0102462	0.0237822
SET3	YKR029C	0.850036	3.9151	6.58158	0.0103039	0.0239071
BRF1	YGR246C	0.701287	4.5389	6.56813	0.0103821	0.0240607
SPA2	YLL021W	0.466431	6.28127	6.56619	0.0103934	0.0240777
ORC5	YNL261W	0.674981	4.78718	6.56473	0.0104019	0.0240883
EST2	YLR318W	1.04537	3.26244	6.55302	0.0104707	0.0242289
ADR1	YDR216W	0.508873	5.76708	6.53258	0.0105916	0.0244952
HEH2	YDR458C	0.79077	4.14802	6.53221	0.0105938	0.0244952
YOS1	YER074W-A	0.682996	4.72103	6.51761	0.0106811	0.0246876
IME1	YJR094C	1.94785	1.70267	6.51512	0.0106961	0.0247128
YML096W	YML096W	0.58237	5.08574	6.51202	0.0107148	0.0247371
PEP3	YLR148W	0.674583	4.77722	6.5112	0.0107197	0.024739
LRG1	YDL240W	0.589111	5.0268	6.50851	0.0107359	0.0247671
SRB8	YCR081W	0.65718	4.82519	6.50495	0.0107574	0.0248072
COG5	YNL051W	0.856074	4.12679	6.49758	0.0108021	0.0249008
YGK3	YOL128C	0.794289	4.15296	6.4957	0.0108136	0.0249177
ATG21	YPL100W	0.689046	4.65293	6.4702	0.0109698	0.0252681
OXR1	YPL196W	0.505454	5.77481	6.4645	0.011005	0.0253396
RPI1	YIL119C	0.763187	4.37571	6.46062	0.0110291	0.0253855
RTT106	YNL206C	0.718524	4.75595	6.45908	0.0110387	0.0253978
RIF2	YLR453C	1.55957	2.32033	6.4545	0.0110671	0.0254439
VPS38	YLR360W	0.666989	4.74211	6.41633	0.0113076	0.0259671
CIC1	YHR052W	0.533808	5.36788	6.40237	0.0113968	0.0261523
EMI1	YDR512C	0.748062	4.3709	6.39189	0.0114643	0.0262773
DYN3	YMR299C	0.681479	4.61816	6.3885	0.0114862	0.0263165
TFB1	YDR311W	0.715271	4.70323	6.37172	0.0115953	0.0265374
TRI1	YMR233W	1.28775	2.83904	6.37099	0.0116001	0.0265382
HSK3	YKL138C-A	1.1246	3.47715	6.36616	0.0116317	0.0265905
FAR10	YLR238W	0.962619	3.40838	6.35458	0.0117079	0.0267445
PHO2	YDL106C	0.795819	4.04531	6.3484	0.0117487	0.0268277
YGL072C	YGL072C	0.973471	3.48315	6.34	0.0118045	0.0269144
HUL4	YJR036C	1.03094	3.39008	6.33656	0.0118274	0.0269508
BDP1	YNL039W	0.776711	4.52117	6.33599	0.0118312	0.0269508
DIM1	YPL266W	0.45542	6.35514	6.31279	0.011987	0.0272792
NTR2	YKR022C	1.11134	3.02905	6.31072	0.012001	0.0273009
TFA1	YKL028W	0.692635	4.76217	6.30771	0.0120214	0.027337
MCM16	YPR046W	0.93392	3.52244	6.30567	0.0120352	0.0273582
NSE4	YDL105W	0.936056	3.54526	6.29458	0.0121108	0.0275039
RPD3	YNL330C	0.484915	6.27648	6.28617	0.0121684	0.027609
RAD59	YDL059C	1.92131	2.27846	6.28467	0.0121787	0.027622
TPM1	YNL079C	0.436148	6.61678	6.28373	0.0121851	0.0276264
CTS2	YDR371W	0.986101	3.3236	6.26864	0.0122894	0.0278522
YHR035W	YHR035W	1.13038	3.05433	6.22274	0.012612	0.0284981
RRP5	YMR229C	0.36285	8.28571	6.20592	0.0127324	0.0287273
BFA1	YJR053W	1.18321	2.7909	6.19705	0.0127963	0.0288608
YGL108C	YGL108C	0.986521	3.30159	6.18991	0.0128481	0.0289668
MDJ2	YNL328C	1.19781	2.76033	6.18244	0.0129024	0.0290784
YJR056C	YJR056C	0.884214	3.68245	6.17795	0.0129352	0.0291415
PPH3	YDR075W	0.783041	4.0666	6.16399	0.0130377	0.0293505
ELC1	YPL046C	1.30193	2.63892	6.1568	0.0130908	0.0294591
YBR174C	YBR174C	1.12142	3.5244	6.15437	0.0131088	0.0294887
YEL018C-A	YEL018C-A	1.91644	1.45799	6.13561	0.0132486	0.0297701
VPS16	YPL045W	0.668063	4.51455	6.13264	0.0132709	0.0297979
NMT1	YLR195C	0.459966	6.19605	6.12946	0.0132948	0.0298406
STE11	YLR362W	0.688284	4.41514	6.12853	0.0133018	0.0298452
BIG1	YHR101C	0.789031	4.26227	6.12785	0.0133068	0.0298455
ACM1	YPL267W	1.38461	2.41568	6.10601	0.0134723	0.0302054
YPL088W	YPL088W	0.715612	4.65778	6.09633	0.0135463	0.0303602
AIM37	YNL100W	0.581142	5.1822	6.08286	0.01365	0.0305699
AIM1	YAL046C	0.632878	5.40992	6.08192	0.0136572	0.0305749
TOA2	YKL058W	0.438844	6.55681	6.07871	0.013682	0.0305973
VTA1	YLR181C	0.760542	4.24481	6.07867	0.0136824	0.0305973
YPL229W	YPL229W	1.61275	2.15679	6.05487	0.013868	0.0309666
MGE1	YOR232W	0.400093	6.81446	6.05163	0.0138935	0.0309984
ICP55	YER078C	0.591537	5.3807	6.0511	0.0138976	0.0309984
RPS22B	YLR367W	0.444316	7.73493	6.04666	0.0139326	0.031065
YMR316C-A	YMR316C-A	0.834329	3.81428	6.04469	0.0139482	0.0310769
HAT2	YEL056W	0.519435	5.84501	6.0386	0.0139964	0.0311728
URB1	YKL014C	0.416877	6.77376	6.03535	0.0140222	0.0312188
FAF1	YIL019W	1.25262	2.74626	6.03038	0.0140617	0.0312953
YIM2	YMR151W	1.94697	1.94367	6.02837	0.0140777	0.0313194
DCD1	YHR144C	0.837763	3.8902	6.02458	0.014108	0.0313637
CAD1	YDR423C	0.529405	5.46114	6.01847	0.0141569	0.031461
DPB11	YJL090C	0.950053	3.71624	6.01537	0.0141818	0.0314758
TIP20	YGL145W	0.669311	4.68966	6.01505	0.0141844	0.0314758
LCB5	YLR260W	0.689481	4.60441	6.00838	0.0142381	0.0315487
ATG16	YMR159C	2.39136	0.988149	5.98279	0.0144462	0.0319631
OMA1	YKR087C	0.545328	5.2104	5.98073	0.0144631	0.0319887
MSB1	YOR188W	0.465943	5.94821	5.97539	0.0145069	0.032074
YOR338W	YOR338W	0.808331	4.06248	5.97024	0.0145493	0.0321443
IRR1	YIL026C	0.546526	5.24367	5.96946	0.0145557	0.0321468
MUS81	YDR386W	1.16041	3.00685	5.96678	0.0145778	0.0321722
NUP100	YKL068W	0.473636	6.52984	5.96563	0.0145874	0.0321814
PMD1	YER132C	0.488394	5.66092	5.96381	0.0146024	0.0322029
BUD27	YFL023W	0.906876	3.55575	5.96053	0.0146296	0.0322512
HUB1	YNR032C-A	0.754281	4.1888	5.95816	0.0146493	0.0322828
YLR001C	YLR001C	0.567172	5.09799	5.944	0.0147675	0.0325002
BFR2	YDR299W	0.669909	4.46477	5.94377	0.0147694	0.0325002
SNU71	YGR013W	0.673119	4.69501	5.93391	0.0148522	0.0326706
MAK31	YCR020C-A	0.764913	4.13843	5.93163	0.0148715	0.032701
ENT1	YDL161W	0.650343	4.90179	5.92118	0.0149599	0.0328717
BNI5	YNL166C	0.57387	4.99986	5.91207	0.0150375	0.03303
RPC11	YDR045C	0.819677	4.15589	5.88728	0.0152506	0.0334462
YKU70	YMR284W	0.725254	4.23178	5.88683	0.0152545	0.0334462
YPR136C	YPR136C	1.62209	1.85814	5.86991	0.0154019	0.033757
TOM6	YOR045W	0.39665	8.12801	5.85883	0.0154991	0.0339333
DID2	YKR035W-A	0.710183	4.40314	5.85742	0.0155115	0.0339483
MRM2	YGL136C	0.642941	4.82107	5.84164	0.0156512	0.034217
RPF1	YHR088W	0.904487	3.76786	5.83492	0.0157111	0.0343355
YDR336W	YDR336W	0.768796	3.99235	5.82997	0.0157554	0.0344198
TVP18	YMR071C	0.453692	6.19616	5.82623	0.0157889	0.0344806
YGR266W	YGR266W	0.473645	5.89826	5.8032	0.015997	0.0348675
KAP114	YGL241W	0.636983	4.83057	5.80218	0.0160063	0.0348675
NUP82	YJL061W	0.550474	5.12589	5.77008	0.0163013	0.0354462
YDR026C	YDR026C	0.912456	3.60454	5.76526	0.016346	0.0355308
YEL025C	YEL025C	0.491548	5.70467	5.76458	0.0163524	0.0355319
VPS15	YBR097W	0.522255	5.42621	5.75235	0.0164666	0.0357543
APL2	YKL135C	0.496672	5.54449	5.7471	0.0165159	0.0358485
BCP1	YDR361C	0.486045	5.64811	5.73797	0.016602	0.0360096
NPT1	YOR209C	0.353321	7.54146	5.73234	0.0166553	0.0360915
PCD1	YLR151C	1.32683	2.55639	5.7321	0.0166576	0.0360915
ARP9	YMR033W	0.480615	5.64655	5.72258	0.0167481	0.0362616
SAF1	YBR280C	0.479824	5.68424	5.71261	0.0168435	0.0364551
TOA1	YOR194C	1.03226	3.49398	5.71131	0.0168559	0.036456
YML081W	YML081W	0.459168	6.09212	5.7015	0.0169505	0.0366474
BUD7	YOR299W	0.429017	6.50758	5.69709	0.0169931	0.0367264
DAN4	YJR151C	1.21344	2.70878	5.69385	0.0170244	0.036781
ASF1	YJL115W	0.996864	3.52247	5.68359	0.0171243	0.0369704
GDH2	YDL215C	0.487104	5.5871	5.68045	0.017155	0.0370103
NPL6	YMR091C	0.502175	5.52264	5.67355	0.0172226	0.037143
ALG5	YPL227C	0.797365	3.87398	5.67205	0.0172373	0.0371614
YLR257W	YLR257W	0.398881	7.07408	5.66951	0.0172623	0.037202
PRE1	YER012W	0.469589	6.30405	5.6662	0.0172949	0.0372591
UFO1	YML088W	0.714605	4.26715	5.66371	0.0173194	0.0372987
YLR171W	YLR171W	0.762096	4.02419	5.66206	0.0173357	0.0373205
DEF1	YKL054C	0.381743	7.39668	5.65678	0.0173881	0.0374066
NDL1	YLR254C	1.37119	2.44155	5.6558	0.0173978	0.0374142
YBR085C-A	YBR085C-A	0.496583	6.15243	5.65196	0.0174358	0.0374827
LTV1	YKL143W	0.703055	4.21744	5.63784	0.0175769	0.0377457
SPT5	YML010W	0.44091	6.63082	5.63452	0.0176102	0.0378038
YPL077C	YPL077C	1.00366	3.11288	5.63198	0.0176357	0.0378404
MTL1	YGR023W	0.776984	3.96869	5.63158	0.0176397	0.0378404
YGR115C	YGR115C	1.02802	3.17903	5.62402	0.017716	0.0379906
MAK16	YAL025C	0.873571	3.5927	5.59995	0.017961	0.0384616
PHR1	YOR386W	0.63192	4.62951	5.59652	0.0179962	0.0385232
SAP190	YKR028W	0.428618	6.71934	5.58446	0.0181205	0.0387758
CDC14	YFR028C	0.386794	6.82452	5.55175	0.0184622	0.039479
POP4	YBR257W	0.810999	3.79389	5.55101	0.01847	0.0394817
PEX7	YDR142C	0.509375	5.35678	5.54052	0.0185811	0.0397052
UBP13	YBL067C	0.492094	5.45665	5.53899	0.0185973	0.0397117
TAP42	YMR028W	0.865444	4.08317	5.52639	0.0187318	0.0399567
EDC2	YER035W	0.408707	6.42968	5.51951	0.0188055	0.0400985
YBR224W	YBR224W	1.79104	1.46656	5.51787	0.0188231	0.0401092
AHC2	YCR082W	0.511859	5.5618	5.51463	0.018858	0.0401695
BIK1	YCL029C	0.634593	4.5896	5.51116	0.0188955	0.0402209
PMT6	YGR199W	0.453969	6.09492	5.50917	0.0189171	0.0402527
YFH1	YDL120W	0.514369	5.5378	5.49996	0.0190169	0.040448
YNR034W-A	YNR034W-A	0.789601	3.84023	5.49948	0.0190222	0.040448
PTC7	YHR076W	0.470305	6.16521	5.49558	0.0190646	0.0405241
SPT10	YJL127C	0.692868	4.29099	5.49222	0.0191013	0.0405877
SLZ1	YNL196C	1.15369	2.89896	5.48369	0.0191947	0.0407577
MLH2	YLR035C	0.757711	3.94221	5.48184	0.019215	0.0407864
RIX7	YLL034C	0.468973	5.9308	5.48026	0.0192324	0.040809
LAG1	YHL003C	0.373491	6.94262	5.47293	0.0193132	0.0409518
YOR345C	YOR345C	1.35133	2.32779	5.4716	0.0193279	0.0409687
ATG19	YOL082W	0.513068	5.29609	5.46673	0.0193818	0.0410543
YPL150W	YPL150W	0.53201	5.33782	5.4551	0.0195112	0.0412995
YOR268C	YOR268C	1.22231	2.61016	5.44679	0.0196043	0.0414675
IWR1	YDL115C	0.731463	4.03803	5.43128	0.0197792	0.0418082
UBC1	YDR177W	0.470673	6.26048	5.42929	0.0198018	0.0418413
YCK2	YNL154C	0.38487	6.93457	5.42325	0.0198704	0.041957
YGR117C	YGR117C	0.540237	5.10398	5.40889	0.0200345	0.0422741
YOR072W-A	YOR072W-A	1.5786	1.95936	5.40716	0.0200543	0.0423011
OPY1	YBR129C	0.666037	4.33971	5.40656	0.0200613	0.0423011
GEA2	YEL022W	0.400724	6.46309	5.38791	0.0202768	0.0427258
ALK1	YGL021W	0.511058	5.28062	5.38456	0.0203157	0.0427644
YIL001W	YIL001W	0.65218	4.47256	5.38451	0.0203163	0.0427644
HSP82	YPL240C	0.337365	9.51608	5.37443	0.0204341	0.0429825
MSH2	YOL090W	0.437621	6.14012	5.36801	0.0205094	0.043126
PLP1	YDR183W	1.06965	3.00577	5.36246	0.0205748	0.0432484
YLH47	YPR125W	0.566084	5.51844	5.35887	0.0206171	0.0433225
SRP72	YPL210C	0.459174	6.10324	5.32883	0.0209755	0.0440296
RPC37	YKR025W	0.700912	4.17102	5.32567	0.0210136	0.0440943
CCH1	YGR217W	0.512206	6.03292	5.32358	0.0210387	0.0441062
LEE1	YPL054W	1.52636	2.20138	5.31723	0.0211155	0.0442163
YHR073C-B	YHR073C-B	1.18972	2.72738	5.31468	0.0211465	0.0442659
YAL016C-B	YAL016C-B	1.07263	2.9421	5.28389	0.0215237	0.0450243
MCD1	YDL003W	0.651033	4.45777	5.27791	0.0215976	0.0451634
SIN3	YOL004W	0.385729	7.42071	5.2766	0.021614	0.045182
AHC1	YOR023C	0.635228	4.5762	5.2753	0.0216301	0.0452001
BLI1	YKL061W	1.59844	1.72056	5.27344	0.0216531	0.0452327
ARO80	YDR421W	0.656945	4.54152	5.25857	0.0218389	0.0455988
STB4	YMR019W	0.656584	4.58495	5.25821	0.0218434	0.0455988
TEX1	YNL253W	0.607003	4.69985	5.25074	0.0219374	0.0457634
COX20	YDR231C	0.477487	5.73738	5.23423	0.0221466	0.0461521
MEC3	YLR288C	0.618019	4.53004	5.22709	0.0222377	0.0463259
SPT21	YMR179W	0.73618	4.05957	5.22641	0.0222463	0.0463281
HAL9	YOL089C	0.536582	5.03094	5.22507	0.0222636	0.046348
CLF1	YLR117C	0.800907	3.79245	5.21528	0.0223892	0.0465919
HIS6	YIL020C	0.652913	4.51865	5.21475	0.0223961	0.0465919
SDC1	YDR469W	0.930816	3.21827	5.20871	0.0224741	0.0467059
MHT1	YLL062C	0.813683	3.71196	5.20652	0.0225023	0.0467486
RAD14	YMR201C	0.929949	3.25251	5.20068	0.0225781	0.0468739
TEL2	YGR099W	0.622492	4.5298	5.19614	0.022637	0.0469802
APL3	YBL037W	0.477147	5.4486	5.19455	0.0226578	0.0470073
MDR1	YGR100W	0.545327	5.49729	5.16334	0.0230685	0.0477939
MSH6	YDR097C	0.460423	5.68468	5.15381	0.0231954	0.0480362
IOC2	YLR095C	0.476208	5.56009	5.15336	0.0232014	0.0480362
YER135C	YER135C	1.75287	1.78311	5.15068	0.0232373	0.0480874
YPL108W	YPL108W	0.99465	3.07953	5.14646	0.0232939	0.0481783
KAP120	YPL125W	0.463437	6.02768	5.14436	0.023322	0.0482201
HER1	YOR227W	0.440733	6.15262	5.14313	0.0233385	0.0482378
MMS22	YLR320W	0.862537	3.96388	5.14047	0.0233743	0.0482953
ULP2	YIL031W	0.637031	4.97102	5.13905	0.0233935	0.0483183
SRB4	YER022W	0.693424	4.15496	5.13155	0.0234948	0.0485111
LAS1	YKR063C	0.845967	3.69353	5.12119	0.0236355	0.0487683
HDA1	YNL021W	0.441781	5.81184	5.11434	0.0237289	0.0489277
PUS4	YNL292W	0.522456	5.53175	5.10655	0.0238356	0.0491311
UPC2	YDR213W	0.411871	6.21733	5.09589	0.0239826	0.0494172
RGA2	YDR379W	0.67376	4.13873	5.09421	0.0240058	0.0494483
MPP10	YJR002W	0.496584	5.26518	5.09209	0.0240351	0.049475
YGR093W	YGR093W	0.639039	4.40279	5.08027	0.0241996	0.0497966
ATG1	YGL180W	0.595922	4.72106	5.05685	0.0245288	0.0504055
NBP2	YDR162C	0.76577	3.81738	5.04972	0.0246299	0.0505961
SFT1	YKL006C-A	0.627493	4.73625	5.04754	0.024661	0.0506428
YBL077W	YBL077W	0.35479	7.22783	5.03977	0.0247718	0.0508531
DEG1	YFL001W	0.538331	5.15588	5.03484	0.0248424	0.0509636
VPS20	YMR077C	1.36609	2.18289	5.02736	0.0249499	0.0511495
WHI2	YOR043W	0.3886	6.39328	4.99483	0.0254232	0.0519965
RTT101	YJL047C	0.729607	3.93267	4.98915	0.0255067	0.0521321
MCM2	YBL023C	0.435363	6.03499	4.98697	0.0255389	0.0521802
DOA4	YDR069C	0.616935	4.56896	4.98613	0.0255512	0.0521879
NBP1	YLR457C	1.45915	1.90004	4.97976	0.0256455	0.0523628
RAD26	YJR035W	0.833384	3.43769	4.97855	0.0256635	0.0523819
FZF1	YGL254W	0.680636	4.44265	4.97117	0.0257732	0.0525703
DFG10	YIL049W	0.59751	4.68446	4.96757	0.0258269	0.0526621
ATP22	YDR350C	0.630112	4.36868	4.96371	0.0258846	0.052762
FOL1	YNL256W	0.385708	6.64577	4.95922	0.0259519	0.0528638
BUD22	YMR014W	1.03182	2.87812	4.94748	0.0261287	0.053192
YPL272C	YPL272C	0.448652	5.84022	4.94735	0.0261306	0.053192
SCY1	YGL083W	0.472989	5.36023	4.94508	0.0261651	0.0532442
REV3	YPL167C	0.721514	3.95755	4.93842	0.0262661	0.0534318
APJ1	YNL077W	0.387348	6.54202	4.93021	0.0263911	0.05365
POL3	YDL102W	0.41948	6.45729	4.92263	0.0265072	0.0537958
YDR467C	YDR467C	1.23666	2.43889	4.90533	0.0267739	0.0543007
RIM20	YOR275C	0.571343	4.89196	4.89194	0.0269823	0.0546685
SLX4	YLR135W	0.628887	4.39979	4.89011	0.0270109	0.0547015
YPR050C	YPR050C	0.533174	5.07532	4.88326	0.0271184	0.0548708
HFM1	YGL251C	0.766425	3.79082	4.8735	0.0272722	0.0551636
YML119W	YML119W	0.787919	3.77007	4.86001	0.0274861	0.0555407
CDC40	YDR364C	0.755919	3.84297	4.85899	0.0275025	0.0555552
SRP21	YKL122C	0.742423	4.12733	4.8568	0.0275374	0.0556071
TRS120	YDR407C	0.444574	5.97458	4.85337	0.0275922	0.0556936
YDR355C	YDR355C	2.37397	0.407142	4.85297	0.0275986	0.0556936
ULP1	YPL020C	0.594707	4.7568	4.84144	0.0277836	0.0560484
MGR3	YMR115W	0.608694	4.76057	4.83833	0.0278338	0.0561309
ROG1	YGL144C	0.573034	4.99833	4.83087	0.0279545	0.0563555
YGR045C	YGR045C	1.029	2.98057	4.80391	0.0283953	0.0571334
TAN1	YGL232W	0.705408	3.98557	4.80299	0.0284104	0.0571416
PCF11	YDR228C	0.615578	4.52082	4.80181	0.0284299	0.0571617
SKP2	YNL311C	0.722473	4.02212	4.79968	0.028465	0.0572086
STD1	YOR047C	0.53583	4.89236	4.79925	0.0284721	0.0572086
MNT2	YGL257C	0.580589	4.78063	4.78162	0.0287651	0.0577398
RUP1	YOR138C	0.390871	6.40642	4.77615	0.0288566	0.0579044
STP2	YHR006W	0.443718	5.84678	4.77241	0.0289192	0.0580109
AAR2	YBL074C	0.866423	3.56426	4.76989	0.0289617	0.0580767
NNK1	YKL171W	0.497465	5.22491	4.76714	0.029008	0.0581504
MGM1	YOR211C	0.452902	5.62457	4.76561	0.0290338	0.0581635
VPS54	YDR027C	0.532877	5.57101	4.75904	0.0291448	0.0583666
LIF1	YGL090W	1.38466	2.06943	4.70734	0.0300341	0.0600286
TEM1	YML064C	0.595163	4.57152	4.70354	0.0301006	0.0601218
YOR263C	YOR263C	0.956816	3.12671	4.70267	0.0301158	0.0601322
YBR232C	YBR232C	0.832013	3.40223	4.70086	0.0301476	0.0601613
SRL1	YOR247W	0.388285	6.6134	4.70071	0.0301501	0.0601613
YPL014W	YPL014W	0.357323	7.32048	4.69647	0.0302246	0.0602901
TAF9	YMR236W	0.575927	5.28526	4.68648	0.0304009	0.0605619
GIP1	YBR045C	2.4907	1.05038	4.68302	0.0304622	0.060664
ALB1	YJL122W	0.655807	4.48902	4.67704	0.0305685	0.0608517
DNL4	YOR005C	0.636607	4.4007	4.67658	0.0305765	0.0608517
CHA4	YLR098C	0.639741	4.52319	4.67083	0.0306791	0.0610358
DNM1	YLL001W	0.367613	6.96381	4.66701	0.0307474	0.0611497
GCN20	YFR009W	0.325192	7.51621	4.63409	0.0313427	0.0622334
GIM3	YNL153C	0.610848	4.33267	4.61732	0.0316506	0.0628241
YGL036W	YGL036W	0.480308	5.28093	4.59845	0.0320009	0.0634779
PFD1	YJL179W	0.770664	3.71829	4.59691	0.0320297	0.0635143
DDR48	YMR173W	0.535395	4.9501	4.59342	0.0320948	0.0636225
MCX1	YBR227C	0.575455	4.63877	4.58499	0.0322532	0.0638929
RTG3	YBL103C	0.626082	4.2884	4.58447	0.0322629	0.0638929
YPL162C	YPL162C	0.591361	4.40375	4.58312	0.0322884	0.0639227
PEX22	YAL055W	1.0012	3.07866	4.57807	0.0323836	0.0640902
HSM3	YBR272C	0.62982	4.26255	4.57398	0.0324611	0.0642016
YIR017W-A	YIR017W-A	1.44907	2.15901	4.57109	0.0325158	0.0642887
ESC8	YOL017W	0.775019	3.69376	4.56701	0.0325934	0.0644211
KOG1	YHR186C	0.430874	6.05239	4.55764	0.0327721	0.0647533
SHP1	YBL058W	0.321883	7.45948	4.55485	0.0328256	0.0648379
YKT6	YKL196C	0.350021	6.9431	4.54607	0.0329944	0.0651286
ECO1	YFR027W	1.25678	2.44327	4.53841	0.0331423	0.0653995
YMR018W	YMR018W	2.10385	0.522052	4.51932	0.0335141	0.0661116
YML037C	YML037C	0.957378	3.00148	4.51632	0.033573	0.0662062
SMB1	YER029C	0.763898	3.65873	4.51324	0.0336335	0.0663038
OCA6	YDR067C	0.74454	3.90598	4.50939	0.0337092	0.0664098
UBP9	YER098W	0.734078	3.83943	4.50589	0.0337783	0.0665244
RCY1	YJL204C	0.702178	3.87028	4.50282	0.033839	0.0666223
YLR402W	YLR402W	0.771867	3.70329	4.50046	0.0338857	0.0666924
BST1	YFL025C	0.433884	5.68886	4.49516	0.033991	0.0668346
UGO1	YDR470C	0.437707	5.54602	4.49319	0.0340301	0.0668897
YPR036W-A	YPR036W-A	0.354711	7.15269	4.48007	0.0342922	0.0673329
NRP1	YDL167C	0.514595	4.9321	4.47969	0.0343	0.0673329
MEH1	YKR007W	0.564039	4.6557	4.47439	0.0344064	0.067498
GPB1	YOR371C	0.433355	5.64536	4.47332	0.034428	0.0675186
SIP4	YJL089W	1.32889	2.04789	4.46805	0.0345343	0.0676863
SAE2	YGL175C	0.910618	3.05829	4.46797	0.0345359	0.0676863
YMC2	YBR104W	0.499162	5.25633	4.46478	0.0346006	0.0677912
YOL079W	YOL079W	1.45769	1.86472	4.46016	0.0346943	0.0679529
ROM1	YGR070W	0.553962	4.69198	4.45816	0.0347349	0.0680103
SSD1	YDR293C	0.320568	8.40091	4.45365	0.0348267	0.0681682
YHL006W-A	YHL006W-A	1.23764	2.65844	4.44474	0.035009	0.0685027
YBL029W	YBL029W	0.67924	3.99952	4.43944	0.0351179	0.0686714
YNG1	YOR064C	0.839065	3.47099	4.4333	0.0352442	0.0688962
SEC12	YNR026C	0.492824	5.38317	4.42593	0.0353969	0.0691501
TAF12	YDR145W	0.62375	4.63434	4.42015	0.0355168	0.0693093
MPP6	YNR024W	1.24538	2.39333	4.41995	0.0355211	0.0693093
YNL097C-B	YNL097C-B	1.77638	1.54044	4.41234	0.0356798	0.0695682
PHO88	YBR106W	0.314873	9.28124	4.41135	0.0357005	0.0695764
MUM2	YBR057C	0.799365	3.54554	4.41104	0.035707	0.0695764
ATG14	YBR128C	0.876251	3.27827	4.40661	0.0358	0.0697128
DAD3	YBR233W-A	0.858158	3.19978	4.3927	0.0360932	0.0702385
SSO1	YPL232W	0.411593	6.06906	4.38567	0.0362423	0.0704609
AAD10	YJR155W	1.192	2.57066	4.38357	0.0362869	0.0705248
SNN1	YNL086W	0.804285	3.44861	4.3824	0.0363118	0.0705506
ASM4	YDL088C	0.474694	5.23602	4.37896	0.0363853	0.0706708
SPS100	YHR139C	1.15345	2.43667	4.37547	0.0364597	0.0707926
SEC11	YIR022W	0.417779	5.74635	4.34642	0.0370869	0.0719634
YLR361C-A	YLR361C-A	0.687739	4.01831	4.34589	0.0370983	0.0719634
DAL1	YIR027C	1.03098	2.81504	4.34417	0.0371359	0.0720133
MSH5	YDL154W	1.01061	2.95058	4.34095	0.0372062	0.0721265
YDR008C	YDR008C	0.487426	5.28177	4.33072	0.0374304	0.0725003
SPN1	YPR133C	0.487166	5.3218	4.33051	0.0374349	0.0725003
LSM4	YER112W	0.545423	4.76429	4.32843	0.0374808	0.0725659
YNL228W	YNL228W	1.23721	2.26726	4.324	0.0375784	0.0727317
PAF1	YBR279W	0.553575	4.78482	4.31948	0.0376784	0.0728553
SAP155	YFR040W	0.454098	5.8084	4.31812	0.0377085	0.0728903
YDR132C	YDR132C	0.765364	3.61697	4.292	0.0382921	0.0739947
YDL034W	YDL034W	1.28815	2.26789	4.2906	0.0383237	0.0740322
PEX32	YBR168W	0.670944	4.25982	4.28469	0.038457	0.0742661
YSY6	YBR162W-A	0.410336	5.82747	4.27442	0.0386902	0.0746925
YNL165W	YNL165W	0.613942	4.15424	4.26577	0.0388876	0.0750497
BAR1	YIL015W	0.317257	8.65525	4.25412	0.0391552	0.0755181
ZDS1	YMR273C	0.570016	4.57247	4.24107	0.0394572	0.0760521
SIR3	YLR442C	0.596638	4.29797	4.23841	0.0395192	0.0761437
NFI1	YOR156C	0.552988	4.69398	4.21374	0.0400977	0.0771606
BIO5	YNR056C	0.953523	3.0315	4.21227	0.0401325	0.0771819
PTC3	YBL056W	0.33146	6.83202	4.21146	0.0401519	0.0771946
CAF130	YGR134W	0.410749	5.75069	4.20514	0.0403017	0.0774335
AFR1	YDR085C	0.630748	4.26432	4.20433	0.0403208	0.0774456
YLL032C	YLL032C	0.467666	5.16013	4.20162	0.0403854	0.0775451
SEN34	YAR008W	0.699503	3.73484	4.195	0.0405433	0.0778236
DBF2	YGR092W	0.385208	6.04021	4.18814	0.0407076	0.0780896
GGA1	YDR358W	0.480819	5.11214	4.18759	0.0407208	0.0780901
YJL049W	YJL049W	1.08021	2.88017	4.1837	0.0408146	0.0782452
CSL4	YNL232W	0.449101	5.4438	4.1733	0.0410657	0.0786519
YKL075C	YKL075C	0.646297	4.09462	4.16506	0.0412661	0.0790107
ERP5	YHR110W	0.355873	6.40188	4.15856	0.0414246	0.0792812
SGS1	YMR190C	0.506742	4.84301	4.15819	0.0414335	0.0792812
MRD1	YPR112C	0.4586	5.1419	4.1574	0.041453	0.0792935
YAL026C-A	YAL026C-A	1.27705	2.13498	4.15126	0.0416036	0.0795563
AGE1	YDR524C	0.509427	5.02208	4.14771	0.0416909	0.0796981
USO1	YDL058W	0.364952	6.23147	4.12913	0.0421511	0.080527
PRM1	YNL279W	0.520861	4.83401	4.12537	0.0422448	0.0806806
PCC1	YKR095W-A	0.659607	4.08912	4.12383	0.0422833	0.0807033
YPR157W	YPR157W	0.354042	6.78249	4.12092	0.042356	0.0808165
RKM4	YDR257C	0.627992	4.09017	4.11576	0.0424855	0.080995
SPT20	YOL148C	0.56303	4.56305	4.11559	0.0424896	0.080995
BUB3	YOR026W	0.539669	4.71839	4.10379	0.0427873	0.0815368
YDR209C	YDR209C	0.523974	4.91897	4.09744	0.0429483	0.0818178
NSE5	YML023C	0.478887	5.18843	4.09292	0.0430631	0.081985
IZH4	YOL101C	1.01318	2.69457	4.09065	0.0431209	0.0820693
PEX5	YDR244W	0.451933	5.18554	4.06537	0.043771	0.083202
YER145C-A	YER145C-A	0.572011	4.55362	4.05519	0.0440358	0.0836687
HSH155	YMR288W	0.442579	5.29425	4.05487	0.0440441	0.0836687
ACE2	YLR131C	0.473879	5.17599	4.03989	0.0444368	0.0843352
TID3	YIL144W	0.791057	3.64347	4.01029	0.0452235	0.0856137
MTC4	YBR255W	0.728081	3.80688	4.00741	0.0453006	0.0857329
FMP48	YGR052W	0.339131	7.30093	3.99977	0.0455065	0.0860957
STR3	YGL184C	0.848683	3.12573	3.99691	0.0455837	0.0861879
ARG82	YDR173C	0.641582	3.94633	3.99556	0.0456204	0.0862303
ALR2	YFL050C	1.149	2.46551	3.99299	0.04569	0.086335
SPP381	YBR152W	1.0936	2.46095	3.97311	0.0462322	0.087305
AIM24	YJR080C	0.424388	5.51065	3.96624	0.0464214	0.0876351
YLR252W	YLR252W	0.6591	3.88359	3.96245	0.0465258	0.0878048
PIK1	YNL267W	0.443681	5.29727	3.96047	0.0465807	0.087881
GNT1	YOR320C	0.443898	5.58889	3.95706	0.0466753	0.088032
YER076C	YER076C	0.670831	3.91425	3.93591	0.0472655	0.0890812
VAM3	YOR106W	0.619658	4.17503	3.93326	0.0473399	0.0891746
PEP7	YDR323C	0.765714	3.40052	3.93244	0.0473632	0.0891907
HTD2	YHR067W	0.726025	3.52568	3.92991	0.0474344	0.089297
SRS2	YJL092W	0.467694	5.11333	3.92717	0.0475119	0.089415
YDR149C	YDR149C	1.24459	2.27659	3.91941	0.0477318	0.0897452
PRP11	YDL043C	0.736553	3.53483	3.91808	0.0477695	0.0897882
GPG1	YGL121C	0.828739	3.13284	3.91129	0.0479627	0.09011
YJR012C	YJR012C	0.938218	2.77149	3.91034	0.0479898	0.09011
MCM1	YMR043W	0.592636	4.53496	3.91022	0.0479934	0.09011
YIL152W	YIL152W	0.741861	3.7735	3.90998	0.0480002	0.09011
YGR251W	YGR251W	1.2657	2.19828	3.90354	0.0481845	0.090428
YKR075W-A	YKR075W-A	1.11701	2.52924	3.89782	0.0483489	0.0906803
YGR273C	YGR273C	2.711	-0.608568	3.8924	0.0485051	0.0909452
RLF2	YPR018W	0.745517	3.44651	3.88993	0.0485765	0.0910508
DAT1	YML113W	0.580516	4.27702	3.88511	0.0487162	0.0912844
CNM67	YNL225C	0.727757	3.55494	3.87767	0.0489325	0.0916331
ERP6	YGL002W	0.417765	5.52153	3.86588	0.0492774	0.092222
YLR065C	YLR065C	0.499486	4.96123	3.85576	0.0495755	0.0926895
YJR054W	YJR054W	0.680181	3.70824	3.85532	0.0495884	0.0926895
RIX1	YHR197W	0.386511	5.80259	3.84859	0.0497877	0.0930333
DAD4	YDR320C-A	0.767045	3.658	3.84522	0.0498881	0.0931634
RPS27A	YKL156W	0.29918	7.33135	3.8297	0.0503519	0.0939716
IBD2	YNL164C	0.666878	3.83598	3.82882	0.0503783	0.093992
KAP122	YGL016W	0.311928	6.96858	3.828	0.050403	0.0940027
STE23	YLR389C	0.325742	6.82305	3.8276	0.0504151	0.0940027
RPB3	YIL021W	0.375725	6.17171	3.82345	0.05054	0.0942066
FBP26	YJL155C	0.485234	4.90247	3.79445	0.0514226	0.0957928
RPB5	YBR154C	0.361679	6.17964	3.7928	0.0514735	0.0958582
CSH1	YBR161W	0.488573	4.91981	3.79212	0.0514945	0.0958677
EAF7	YNL136W	0.774404	3.30446	3.79025	0.0515518	0.095945
UAF30	YOR295W	0.923465	2.81801	3.78359	0.0517576	0.0962883
YJR141W	YJR141W	0.744966	3.41206	3.78325	0.0517681	0.0962883
MSI1	YBR195C	0.388035	5.81652	3.77672	0.0519703	0.0966191
ZIP2	YGL249W	0.710569	3.66797	3.77648	0.0519778	0.0966191
SLU7	YDR088C	0.97212	2.78758	3.76884	0.0522159	0.0969572
PET18	YCR020C	1.15194	2.19467	3.76859	0.0522237	0.0969572
CTR86	YCR054C	0.532161	4.53935	3.76295	0.0524	0.0971807
RRP17	YDR412W	0.788782	3.22244	3.76269	0.0524083	0.0971807
GAL4	YPL248C	0.510733	4.71075	3.75276	0.0527204	0.0976697
NUT1	YGL151W	0.412509	5.37461	3.741	0.0530926	0.0983292
YER184C	YER184C	0.755922	3.5358	3.73379	0.0533222	0.0986941
OSH7	YHR001W	0.328078	6.81165	3.72638	0.0535592	0.0990723
RPA34	YJL148W	0.584009	4.30384	3.71912	0.0537929	0.0994134
TRF5	YNL299W	0.682532	3.6552	3.71528	0.0539164	0.0996114
URA10	YMR271C	0.754637	3.45886	3.71249	0.0540069	0.0997481
RAD30	YDR419W	0.585078	4.26453	3.70511	0.0542462	0.100129
YMR178W	YMR178W	0.500872	4.83904	3.70138	0.0543675	0.100322
TFB5	YDR079C-A	0.663708	3.88314	3.69775	0.054486	0.10051
BAG7	YOR134W	0.548691	4.55071	3.69243	0.05466	0.100709
VBA2	YBR293W	0.45077	5.16285	3.69035	0.0547282	0.100804
STB5	YHR178W	0.556953	4.60952	3.68839	0.0547924	0.100861
DDC1	YPL194W	0.697597	3.60856	3.68839	0.0547925	0.100861
YEL008W	YEL008W	1.87561	0.665835	3.68655	0.0548531	0.100942
ERV15	YBR210W	0.620309	4.00944	3.66908	0.0554309	0.101912
RNH1	YMR234W	0.685457	3.63283	3.66559	0.0555471	0.102095
RPC10	YHR143W-A	0.468009	5.01251	3.66365	0.0556116	0.102182
PRR2	YDL214C	1.47913	1.54345	3.65834	0.0557893	0.102478
YKL050C	YKL050C	0.990202	2.56477	3.64765	0.0561483	0.103075
PBP2	YBR233W	0.487434	4.81439	3.64473	0.0562468	0.103224
YDR053W	YDR053W	1.36437	1.86514	3.64315	0.0563003	0.103291
CIN5	YOR028C	0.86695	3.62163	3.63397	0.0566115	0.103831
MSH1	YHR120W	0.681696	3.72001	3.62206	0.0570182	0.10453
STR2	YJR130C	0.530524	4.49884	3.62153	0.0570365	0.10453
YMR181C	YMR181C	0.513989	4.50648	3.62129	0.0570446	0.10453
VPH2	YKL119C	0.478628	4.84132	3.62068	0.0570656	0.104537
DAL81	YIR023W	0.44343	5.01822	3.61925	0.0571146	0.104595
KCC4	YCL024W	0.591402	4.31398	3.61531	0.0572502	0.10478
POC4	YPL144W	0.502518	4.7935	3.61463	0.0572736	0.104791
UBP8	YMR223W	0.481065	4.89669	3.61398	0.0572957	0.1048
TFB3	YDR460W	0.64221	3.81552	3.60967	0.0574445	0.10504
NEJ1	YLR265C	1.04689	2.47931	3.6028	0.0576822	0.105443
FMP21	YBR269C	0.471634	5.10159	3.60122	0.0577372	0.105512
YCS4	YLR272C	0.466359	4.94045	3.58862	0.0581766	0.106251
YJR149W	YJR149W	0.632561	3.79536	3.57774	0.0585586	0.106884
YLR125W	YLR125W	1.2627	1.99646	3.57371	0.0587011	0.107112
KAR5	YMR065W	1.36245	2.04639	3.56919	0.058861	0.107363
OPI8	YKR035C	0.59521	4.26655	3.56534	0.0589976	0.107532
PPN1	YDR452W	0.344458	6.2981	3.56521	0.0590022	0.107532
GLE1	YDL207W	0.624292	4.03582	3.5583	0.0592483	0.107915
FRE3	YOR381W	0.536816	4.47078	3.55288	0.0594424	0.108236
YEL028W	YEL028W	1.01157	2.65562	3.54974	0.0595547	0.108311
YKL111C	YKL111C	0.694427	3.46418	3.5452	0.0597179	0.10856
RAD10	YML095C	0.712894	3.55114	3.54413	0.0597566	0.10858
NOP16	YER002W	0.932347	3.06381	3.51609	0.0607758	0.1102
ATG11	YPR049C	0.52215	4.63637	3.50628	0.0611364	0.110788
SUP45	YBR143C	0.292507	7.31959	3.49687	0.061485	0.111386
YKL070W	YKL070W	0.664747	3.65278	3.49426	0.061582	0.111515
MEI4	YER044C-A	1.11509	2.28256	3.48984	0.0617465	0.111742
YDR230W	YDR230W	0.509325	4.7227	3.48917	0.0617717	0.111742
CUL3	YGR003W	0.484045	4.83109	3.4886	0.0617928	0.111742
MAF1	YDR005C	0.504261	4.73699	3.48853	0.0617953	0.111742
MSN1	YOL116W	0.501995	4.61595	3.48813	0.0618104	0.111742
GOT1	YMR292W	0.472672	6.12364	3.48711	0.0618486	0.111778
CRF1	YDR223W	0.633018	3.74696	3.47415	0.0623348	0.112623
SDO1	YLR022C	0.498375	4.65085	3.46267	0.062769	0.11334
YND1	YER005W	0.37382	6.06607	3.46266	0.0627694	0.11334
PML39	YML107C	0.509496	4.57093	3.45924	0.0628993	0.113507
DOP1	YDR141C	0.342464	6.32962	3.45835	0.062933	0.113534
APC4	YDR118W	0.73551	3.72094	3.45408	0.0630957	0.11376
YNR014W	YNR014W	0.468764	5.05251	3.45311	0.063133	0.113793
FMP16	YDR070C	1.56101	1.12235	3.45136	0.0631996	0.113846
KAR4	YCL055W	0.562929	4.20973	3.4494	0.0632747	0.113947
CWC27	YPL064C	0.67234	3.54462	3.43805	0.063711	0.114665
RBS1	YDL189W	0.514069	4.55262	3.43044	0.0640052	0.115126
YGR016W	YGR016W	1.33723	1.80235	3.42373	0.0642658	0.115526
SEN1	YLR430W	0.30871	6.68376	3.41469	0.0646187	0.116057
UGA2	YBR006W	0.353829	6.31301	3.41238	0.0647092	0.116184
DAS1	YJL149W	0.500092	4.5692	3.41191	0.0647276	0.116184
YOR1	YGR281W	0.337214	6.74735	3.40955	0.0648202	0.116315
YIR030W-A	YIR030W-A	1.30225	1.66015	3.40265	0.0650919	0.116768
PEX28	YHR150W	0.595197	4.02431	3.40076	0.0651663	0.116867
ATP19	YOL077W-A	0.442948	4.99229	3.39907	0.0652333	0.116953
RRP7	YCL031C	0.5214	4.99398	3.39755	0.0652932	0.117025
LGE1	YPL055C	0.554034	4.45477	3.39162	0.0655286	0.117378
RRN10	YBL025W	1.19306	1.92394	3.38308	0.065869	0.117953
NPR2	YEL062W	0.468589	4.79129	3.37822	0.0660634	0.118231
SHS1	YDL225W	0.400228	5.28479	3.36178	0.0667258	0.119276
CYC8	YBR112C	0.323768	6.64483	3.35811	0.0668747	0.119506
YIR042C	YIR042C	1.23723	2.06293	3.3565	0.0669401	0.119588
VPS34	YLR240W	0.384052	5.76337	3.35195	0.0671255	0.119849
PAU23	YLR037C	0.993779	2.57573	3.35112	0.0671594	0.119874
YDR319C	YDR319C	0.433538	5.00617	3.34713	0.0673224	0.120089
YLR031W	YLR031W	1.316	1.57822	3.34671	0.0673393	0.120089
KEG1	YFR042W	0.37668	5.9673	3.3406	0.0675901	0.120465
YLR146W-A	YLR146W-A	1.36999	1.40383	3.33262	0.0679184	0.120979
SET5	YHR207C	0.475058	4.87778	3.32929	0.0680561	0.121189
PLM2	YDR501W	0.612665	3.93815	3.29772	0.0693761	0.123358
RPL31B	YLR406C	0.271093	7.48156	3.29293	0.0695789	0.123682
ENT2	YLR206W	0.355555	6.1032	3.28528	0.0699037	0.124117
NNF1	YJR112W	0.820942	2.97605	3.28524	0.0699054	0.124117
ECM1	YAL059W	0.478031	4.93345	3.26194	0.0709051	0.125672
YGL242C	YGL242C	0.486134	4.9788	3.26192	0.070906	0.125672
HRD1	YOL013C	0.440893	5.00346	3.25772	0.0710878	0.125958
HFI1	YPL254W	0.434271	5.00091	3.24944	0.0714481	0.126559
GPM2	YDL021W	0.697696	3.57749	3.24725	0.0715432	0.126691
SNP1	YIL061C	0.688446	3.99362	3.24541	0.0716237	0.126796
ARV1	YLR242C	0.506883	4.54517	3.24378	0.0716951	0.126885
BAS1	YKR099W	0.551905	4.26093	3.24014	0.0718547	0.127094
INP1	YMR204C	0.757256	3.1132	3.23657	0.0720113	0.127304
URC2	YDR520C	0.521339	4.47625	3.23647	0.0720156	0.127304
YAR1	YPL239W	0.478572	4.67068	3.23487	0.0720861	0.127391
AIM34	YMR003W	0.985746	3.40375	3.23209	0.0722085	0.127549
SDA1	YGR245C	0.333311	6.37513	3.23189	0.0722175	0.127549
ASA1	YPR085C	0.702806	3.51363	3.22559	0.0724956	0.127929
VAM7	YGL212W	0.634199	3.67102	3.22229	0.072642	0.128117
KSS1	YGR040W	0.397024	5.37512	3.22222	0.0726449	0.128117
CLA4	YNL298W	0.430334	5.06111	3.22161	0.072672	0.128128
YPL119C-A	YPL119C-A	1.93794	0.506228	3.21934	0.072773	0.128268
STE5	YDR103W	0.365791	5.60596	3.20583	0.0733765	0.129182
YPL109C	YPL109C	0.494627	4.48284	3.19726	0.073762	0.129747
TMA7	YLR262C-A	0.337158	6.17583	3.19237	0.0739829	0.130098
INP52	YNL106C	0.375399	5.42795	3.19101	0.0740444	0.130169
SRC1	YML034W	0.44916	5.23916	3.18951	0.0741122	0.13025
HUT1	YPL244C	0.34471	5.89254	3.17885	0.0745971	0.130988
YLR211C	YLR211C	1.82473	1.04593	3.17759	0.0746548	0.131052
FKS3	YMR306W	0.624461	3.67948	3.17439	0.0748012	0.13127
YLR326W	YLR326W	0.625704	3.79367	3.17374	0.0748309	0.131285
SPH1	YLR313C	0.743706	3.19169	3.16944	0.0750283	0.131517
LSM3	YLR438C-A	0.579806	4.0623	3.16739	0.0751222	0.131606
KIN82	YCR091W	0.683005	3.48916	3.16738	0.0751228	0.131606
MAC1	YMR021C	0.399337	5.32905	3.16518	0.0752243	0.131708
SDS3	YIL084C	0.603185	4.12292	3.16191	0.0753751	0.131934
MAK5	YBR142W	0.451411	4.77191	3.16029	0.0754496	0.132026
ARA2	YMR041C	0.479418	4.72251	3.15651	0.0756247	0.132256
VPS52	YDR484W	0.579067	3.87316	3.14408	0.076203	0.13314
CDC24	YAL041W	0.360341	5.79951	3.14332	0.0762383	0.13314
RGS2	YOR107W	0.512368	4.31752	3.14318	0.0762452	0.13314
YLR122C	YLR122C	2.13072	1.01123	3.14281	0.0762622	0.13314
RNA14	YMR061W	0.395894	5.3227	3.12985	0.0768709	0.134048
MKK2	YPL140C	0.505798	4.60041	3.12917	0.0769029	0.134065
YBP1	YBR216C	0.454396	5.20599	3.1119	0.0777221	0.135299
SGM1	YJR134C	0.654481	3.8024	3.10611	0.0779989	0.135703
YBL081W	YBL081W	0.521999	4.18748	3.10209	0.0781919	0.13596
YHR173C	YHR173C	2.05978	0.343966	3.09522	0.0785224	0.136496
YOR020W-A	YOR020W-A	0.481574	4.66441	3.09144	0.0787051	0.136696
YPS6	YIR039C	0.724427	3.61824	3.08882	0.0788318	0.136877
YDR186C	YDR186C	0.323262	6.17713	3.08684	0.0789281	0.136965
EMC2	YJR088C	0.354627	5.58508	3.08557	0.0789894	0.137033
RAD54	YGL163C	0.495645	4.58039	3.08025	0.0792483	0.137442
YIL025C	YIL025C	2.4409	-0.765397	3.07308	0.0795987	0.137932
TMA64	YDR117C	0.477167	4.7286	3.0671	0.079892	0.138361
VPS70	YJR126C	0.301038	7.07873	3.06477	0.0800062	0.138519
BUB1	YGR188C	0.738197	3.2563	3.0605	0.0802168	0.138804
CIN4	YMR138W	0.685356	3.29221	3.05955	0.080264	0.138814
PLP2	YOR281C	0.584013	3.82879	3.05634	0.0804224	0.139001
PFA4	YOL003C	0.389328	5.39874	3.05038	0.0807183	0.139393
YJL070C	YJL070C	0.418524	4.96118	3.04755	0.080859	0.139596
YPR089W	YPR089W	0.332741	6.04017	3.03406	0.0815338	0.140641
HLJ1	YMR161W	0.490666	4.94479	3.02252	0.0821157	0.141524
IES4	YOR189W	0.474893	4.42395	3.00237	0.0831427	0.143131
LEU3	YLR451W	0.497527	4.4592	2.99788	0.0833736	0.143488
RLP7	YNL002C	0.367971	5.70625	2.97139	0.0847487	0.14573
COG7	YGL005C	0.537245	4.07604	2.96912	0.0848681	0.145894
YLR194C	YLR194C	0.301596	7.24858	2.96744	0.0849564	0.146004
YML034C-A	YML034C-A	1.18534	1.76089	2.9669	0.0849846	0.146004
YIL169C	YIL169C	0.432884	4.87086	2.96652	0.0850044	0.146004
NFT1	YKR103W	0.913793	2.50598	2.96444	0.0851142	0.146151
MAD3	YJL013C	0.898718	2.57174	2.96274	0.0852035	0.146263
TIM13	YGR181W	0.314484	6.35567	2.93439	0.0867115	0.148768
YNL028W	YNL028W	1.62129	1.056	2.93379	0.0867434	0.14878
YMR279C	YMR279C	0.623923	3.75715	2.92845	0.0870309	0.149147
SSY1	YDR160W	0.504656	5.13869	2.91746	0.0876259	0.150039
STN1	YDR082W	0.962333	2.58732	2.91134	0.0879589	0.150469
SLY41	YOR307C	0.361094	5.54947	2.91102	0.0879762	0.150469
SYM1	YLR251W	0.421373	4.85903	2.90185	0.0884782	0.151199
REC102	YLR329W	1.07306	2.00299	2.89951	0.0886066	0.151333
RPH1	YER169W	0.40237	5.19989	2.89704	0.0887423	0.151394
SWT1	YOR166C	0.60588	3.92403	2.87638	0.0898876	0.153089
ARP1	YHR129C	0.65349	3.55557	2.87514	0.0899574	0.153132
RPS21A	YKR057W	0.243832	8.33705	2.8718	0.0901441	0.153397
RPN11	YFR004W	0.2736	6.93835	2.86778	0.0903692	0.153737
DAL7	YIR031C	0.593107	3.64006	2.84733	0.0915258	0.155442
GSH2	YOL049W	0.274456	6.88027	2.84261	0.0917949	0.155856
YHR032W-A	YHR032W-A	0.759717	2.96573	2.83955	0.0919697	0.156109
YOR060C	YOR060C	0.811209	2.97185	2.82839	0.0926109	0.156933
MET1	YKR069W	0.53602	4.00445	2.81708	0.093266	0.157911
SAP4	YGL229C	0.456471	4.51123	2.8159	0.0933346	0.157939
CAB5	YDR196C	0.491188	4.90962	2.8147	0.0934046	0.158
COA2	YPL189C-A	0.739161	3.20252	2.80903	0.0937351	0.158484
OCH1	YGL038C	0.35276	5.45878	2.80475	0.0939857	0.158819
MTC1	YJL123C	0.327669	6.05786	2.80357	0.0940546	0.158891
COG8	YML071C	0.639831	3.84566	2.80044	0.0942385	0.159157
PRP42	YDR235W	0.477665	4.34171	2.78885	0.0949222	0.160223
MAG1	YER142C	0.678342	3.27316	2.78724	0.0950177	0.160294
RRG8	YPR116W	0.624699	3.46117	2.78672	0.0950484	0.160302
NAS2	YIL007C	0.893729	2.55229	2.78111	0.095382	0.160775
ABD1	YBR236C	0.366641	5.28399	2.7784	0.0955433	0.161002
CDC7	YDL017W	0.560674	3.8268	2.77753	0.0955957	0.161045
YOR304C-A	YOR304C-A	0.871949	2.6597	2.77069	0.0960049	0.16169
YHL012W	YHL012W	1.06282	1.98448	2.76856	0.0961329	0.161815
IMP4	YNL075W	0.486781	4.92396	2.75945	0.0966815	0.162693
SLX5	YDL013W	0.474832	4.54933	2.75635	0.0968692	0.162964
KIN3	YAR018C	0.4935	4.24946	2.75229	0.0971155	0.163333
MGS1	YNL218W	0.620959	3.50125	2.74493	0.0975634	0.163931
LAG2	YOL025W	0.429758	4.85229	2.74467	0.0975795	0.163931
RRP4	YHR069C	0.322778	5.8942	2.73889	0.0979329	0.164448
NVJ1	YHR195W	0.350338	5.40973	2.73662	0.0980718	0.164621
APM2	YHL019C	0.411466	5.01987	2.7337	0.0982511	0.164877
TTI1	YKL033W	0.464066	4.51239	2.73258	0.0983205	0.164947
YGL177W	YGL177W	0.8054	2.85746	2.73144	0.0983907	0.16502
RTC2	YBR147W	0.628626	3.68342	2.72791	0.0986085	0.165339
ETT1	YOR051C	0.339793	5.92842	2.72397	0.0988517	0.165628
YOR364W	YOR364W	1.74966	0.475988	2.71654	0.0993133	0.166181
UTP23	YOR004W	0.574392	4.37871	2.71627	0.0993299	0.166181
BBC1	YJL020C	0.335429	6.18647	2.7154	0.0993838	0.166225
YAR023C	YAR023C	0.840823	2.67643	2.71458	0.0994353	0.166265
AVO2	YMR068W	0.479339	4.28043	2.71063	0.0996818	0.166631
ARR2	YPR200C	1.14719	2.08575	2.69517	0.100653	0.168162
SEY1	YOR165W	0.263205	6.91763	2.68963	0.101003	0.168666
YPL257W	YPL257W	0.8459	2.56535	2.681	0.101552	0.169477
OSH2	YDL019C	0.265348	7.07644	2.67168	0.102148	0.170379
ORC6	YHR118C	0.611221	3.88077	2.6633	0.102688	0.171184
SMD2	YLR275W	0.562261	3.70645	2.65708	0.10309	0.171665
ACF4	YJR083C	1.01834	2.04616	2.65412	0.103282	0.171938
RAD9	YDR217C	0.495824	4.4657	2.64716	0.103735	0.172645
SPR1	YOR190W	0.814328	2.65885	2.64425	0.103925	0.172819
CHS6	YJL099W	0.384032	5.0087	2.64167	0.104094	0.173052
YPL080C	YPL080C	1.22492	1.84034	2.63448	0.104566	0.173789
YOR012W	YOR012W	1.10898	1.96713	2.63351	0.10463	0.173848
PAC11	YDR488C	0.401839	4.94424	2.62949	0.104895	0.174193
NAT3	YPR131C	0.608768	3.44784	2.6284	0.104968	0.174265
YGL117W	YGL117W	0.778182	2.84443	2.6266	0.105087	0.174415
MTG1	YMR097C	0.649629	3.22433	2.62329	0.105306	0.174684
YPK3	YBR028C	0.37538	5.18857	2.62039	0.105498	0.174906
RRT16	YNL105W	0.869513	2.45953	2.61973	0.105543	0.174932
RPN13	YLR421C	0.323981	5.67092	2.61206	0.106054	0.175683
YPL277C	YPL277C	0.9454	2.48869	2.60903	0.106257	0.175972
YLR446W	YLR446W	0.50886	4.04207	2.59987	0.106873	0.17675
YMR052C-A	YMR052C-A	1.63317	0.800106	2.59671	0.107086	0.177054
NUP57	YGR119C	0.322172	5.84158	2.56793	0.10905	0.180155
IDP3	YNL009W	0.597129	3.52749	2.55553	0.109909	0.181524
YIL156W-B	YIL156W-B	0.554468	3.72574	2.55387	0.110025	0.181616
MON1	YGL124C	0.498703	4.03396	2.55124	0.110208	0.181868
YDR199W	YDR199W	1.51885	0.857932	2.54688	0.110512	0.182319
SAS3	YBL052C	0.556081	3.66007	2.54647	0.110541	0.182319
LPP1	YDR503C	0.465507	4.59186	2.53892	0.111071	0.183143
CDC45	YLR103C	0.542737	3.76897	2.53722	0.111191	0.183291
DUN1	YDL101C	0.68857	3.4246	2.53594	0.11128	0.183389
YDL022C-A	YDL022C-A	1.47982	0.698795	2.53047	0.111667	0.183976
FYV10	YIL097W	0.712964	3.0757	2.52741	0.111884	0.184283
NTC20	YBR188C	0.716333	3.27211	2.52332	0.112174	0.184711
AIM4	YBR194W	0.653153	3.32333	2.52057	0.11237	0.184933
MTR10	YOR160W	0.320615	5.68423	2.51695	0.112628	0.185307
UTP15	YMR093W	0.253662	6.9753	2.51062	0.113081	0.185952
CPR3	YML078W	0.23044	7.84212	2.50799	0.11327	0.186212
ATP18	YML081C-A	0.353212	5.86833	2.50662	0.113369	0.186323
YDL011C	YDL011C	0.718707	2.9968	2.49938	0.113891	0.18708
YBR259W	YBR259W	0.484253	4.17916	2.49849	0.113955	0.187135
RAD55	YDR076W	0.6508	3.34231	2.49236	0.1144	0.187814
RSB1	YOR049C	0.401312	4.90992	2.4895	0.114608	0.188106
QCR6	YFR033C	0.486026	4.16197	2.48702	0.114789	0.188351
YGR139W	YGR139W	0.969673	2.27476	2.4853	0.114914	0.188505
LDB17	YDL146W	0.412573	4.78296	2.48336	0.115056	0.188687
YPL236C	YPL236C	0.403815	4.79923	2.48239	0.115127	0.188752
POP3	YNL282W	0.71058	3.20739	2.48117	0.115216	0.188848
VPS25	YJR102C	0.454878	4.31574	2.47784	0.115461	0.189134
YMR158W-B	YMR158W-B	1.42901	0.918707	2.47772	0.115469	0.189134
CCL1	YPR025C	0.532456	4.21951	2.47728	0.115502	0.189134
YKR023W	YKR023W	0.930027	2.48515	2.47709	0.115516	0.189134
CEF1	YMR213W	0.646749	3.42304	2.47551	0.115632	0.189272
GUP2	YPL189W	0.961247	2.37465	2.46933	0.116088	0.189967
SIP5	YMR140W	0.342166	5.46701	2.46849	0.11615	0.190017
YSP3	YOR003W	0.545056	3.86434	2.46767	0.11621	0.190065
SNU23	YDL098C	0.799442	2.5955	2.46467	0.116432	0.190325
FLD1	YLR404W	0.424475	4.50129	2.45944	0.116821	0.190858
DPH1	YIL103W	0.412716	5.03255	2.45565	0.117103	0.191207
UFE1	YOR075W	0.464813	4.3883	2.4553	0.117129	0.191207
YNR064C	YNR064C	0.818141	2.59416	2.45095	0.117454	0.191685
MEK1	YOR351C	1.12368	1.63077	2.44312	0.118042	0.192489
ISY1	YJR050W	0.693097	3.40032	2.4408	0.118216	0.192722
ATG9	YDL149W	0.469361	4.28243	2.43954	0.118311	0.192824
YIL165C	YIL165C	0.757922	2.78377	2.43812	0.118418	0.192932
SPC2	YML055W	0.465686	4.3669	2.43446	0.118695	0.193242
COG3	YER157W	0.346099	5.23316	2.42732	0.119237	0.193968
YIR023C-A	YIR023C-A	1.31148	1.7998	2.41877	0.119889	0.194977
[truncated: 4,059 more rows]

## Sheet: T2, TAP-IP mapped reads
ID	Gene	Puf3 T1	Puf3 T2	Puf3 T3	Puf3 IP1	Puf3 IP2	Puf2 IP3
reads:		6799069	4871821	6769921	5268801	5576365	3205560
million reads:		6.79907	4.87182	6.76992	5.2688	5.57637	3.20556
Q0010	Q0010	0	0	0	0	0	0
Q0017	Q0017	0	0	0	0	0	0
Q0032	Q0032	0	0	0	0	0	0
Q0045	COX1	885	996	768	782	704	609
Q0050	AI1	2411	2586	1488	1783	1196	843
Q0055	AI2	3255	2875	2040	2583	1363	1105
Q0060	AI3	77	74	29	59	21	38
Q0065	AI4	185	103	165	96	49	64
Q0070	AI5_ALPHA	25	28	11	10	0	6
Q0075	AI5_BETA	89	82	60	21	20	19
Q0080	ATP8	149	290	121	48	72	53
Q0085	ATP6	2391	2393	1711	1082	1040	867
Q0092	Q0092	0	0	0	0	0	0
Q0105	COB	2440	2567	1600	1216	772	757
Q0110	BI2	207	296	146	56	15	53
Q0115	BI3	48	53	26	39	19	5
Q0120	BI4	179	235	107	117	60	66
Q0130	OLI1	5827	5611	5067	2174	1951	1283
Q0140	VAR1	57	70	26	8	11	2
Q0142	Q0142	0	0	0	0	0	0
Q0143	Q0143	0	0	0	0	0	0
Q0144	Q0144	0	0	0	0	0	0
Q0160	SCEI	0	0	0	0	0	0
Q0182	Q0182	2	0	0	0	0	0
Q0250	COX2	4445	4606	3325	3360	2550	2493
Q0255	Q0255	187	134	115	217	61	67
Q0275	COX3	2169	2207	1946	1580	1234	1118
Q0297	Q0297	0	0	0	0	0	0
R0010W	R0010W	66	75	93	136	141	92
R0020C	R0020C	698	604	849	1499	1998	1107
R0030W	R0030W	401	477	402	391	478	323
R0040C	R0040C	1579	1448	1511	2320	2349	1348
YAL001C	TFC3	132	106	115	367	612	255
YAL002W	VPS8	184	221	226	307	402	170
YAL003W	EFB1	6521	4157	5787	2424	2836	1569
YAL004W	YAL004W	0	0	0	0	0	0
YAL005C	SSA1	13270	9238	14780	5768	5580	3398
YAL007C	ERP2	664	480	737	457	363	198
YAL008W	FUN14	106	66	111	127	197	92
YAL009W	SPO7	28	47	46	26	51	22
YAL010C	MDM10	88	54	82	89	156	122
YAL011W	SWC3	35	50	58	177	201	105
YAL012W	CYS3	5969	4014	5844	1544	1895	1168
YAL013W	DEP1	243	268	257	414	320	218
YAL014C	SYN8	372	252	351	410	440	234
YAL015C	NTG1	159	113	162	255	216	148
YAL016C-A	YAL016C-A	0	0	0	0	0	2
YAL016C-B	YAL016C-B	0	0	0	0	0	0
YAL016W	TPD3	1139	1053	1326	1190	1097	728
YAL017W	PSK1	594	554	666	2473	2844	1463
YAL018C	YAL018C	1	1	0	1	2	6
YAL019W	FUN30	307	308	424	339	609	292
YAL019W-A	YAL019W-A	1	2	4	0	0	1
YAL020C	ATS1	220	158	213	315	235	132
YAL021C	CCR4	1076	884	1075	736	893	530
YAL022C	FUN26	798	658	855	843	1265	707
YAL023C	PMT2	9610	8539	10531	3071	3565	1770
YAL024C	LTE1	90	88	113	208	205	99
YAL025C	MAK16	65	20	46	117	117	76
YAL026C	DRS2	506	451	682	771	926	356
YAL026C-A	YAL026C-A	8	6	5	0	8	7
YAL027W	SAW1	50	27	80	117	183	95
YAL028W	FRT2	76	71	99	98	94	74
YAL029C	MYO4	319	345	411	880	1210	519
YAL030W	SNC1	158	106	133	140	228	85
YAL031C	GIP4	222	168	221	283	380	210
YAL031W-A	YAL031W-A	0	0	0	0	0	1
YAL032C	PRP45	160	119	141	201	223	159
YAL033W	POP5	187	118	170	195	187	156
YAL034C	FUN19	225	176	264	192	307	116
YAL034C-B	YAL034C-B	0	1	0	1	0	3
YAL034W-A	MTW1	20	15	23	10	49	28
YAL035W	FUN12	1652	1155	2047	2910	3666	2153
YAL036C	RBG1	753	466	698	483	467	251
YAL037C-A	YAL037C-A	0	0	0	0	0	0
YAL037C-B	YAL037C-B	0	1	1	1	1	0
YAL037W	YAL037W	27	4	26	4	38	16
YAL038W	CDC19	171311	130912	173604	39207	45994	25919
YAL039C	CYC3	453	273	446	5377	7370	3673
YAL040C	CLN3	258	209	268	268	484	244
YAL041W	CDC24	236	175	298	452	420	280
YAL042C-A	YAL042C-A	0	1	0	0	4	0
YAL042W	ERV46	2083	1572	2377	1362	1543	707
YAL043C	PTA1	913	670	985	467	521	391
YAL044C	GCV3	1554	1186	1581	1085	1542	740
YAL044W-A	YAL044W-A	137	89	156	114	186	98
YAL045C	YAL045C	1	0	0	10	0	1
YAL046C	AIM1	227	102	182	315	508	319
YAL047C	SPC72	34	37	31	45	85	30
YAL047W-A	YAL047W-A	0	0	0	0	5	1
YAL048C	GEM1	243	182	200	187	296	182
YAL049C	AIM2	411	312	446	535	525	320
YAL051W	OAF1	142	103	164	242	232	135
YAL053W	FLC2	1259	1097	1452	865	882	518
YAL054C	ACS1	91	57	103	73	114	75
YAL055W	PEX22	31	17	21	51	69	53
YAL056C-A	YAL056C-A	1	0	0	0	9	3
YAL056W	GPB2	214	197	266	620	612	307
YAL058W	CNE1	373	333	359	285	237	138
YAL059C-A	YAL059C-A	0	0	1	0	0	1
YAL059W	ECM1	125	101	149	277	278	139
YAL060W	BDH1	2671	1949	2636	1627	1730	1081
YAL061W	BDH2	710	540	705	801	862	445
YAL062W	GDH3	61	38	57	31	62	34
YAL063C	FLO9	2	5	6	1	3	1
YAL063C-A	YAL063C-A	0	0	0	5	3	1
YAL064C-A	YAL064C-A	0	0	0	0	0	0
YAL064W	YAL064W	0	0	0	0	0	0
YAL064W-B	YAL064W-B	3	0	8	2	2	4
YAL065C	YAL065C	0	0	0	0	0	0
YAL066W	YAL066W	1	0	1	0	0	1
YAL067C	SEO1	6	5	7	9	10	3
YAL067W-A	YAL067W-A	0	0	0	0	0	0
YAL068C	PAU8	1	0	0	0	0	1
YAL068W-A	YAL068W-A	0	0	0	0	0	0
YAL069W	YAL069W	0	0	0	0	1	0
YAR002C-A	ERP1	1558	1449	1458	1065	975	632
YAR002W	NUP60	228	209	228	212	288	107
YAR003W	SWD1	128	189	156	262	206	167
YAR007C	RFA1	481	305	499	715	696	322
YAR008W	SEN34	52	39	53	111	146	67
YAR009C	YAR009C	0	0	0	0	0	0
YAR010C	YAR010C	0	0	0	0	0	0
YAR014C	BUD14	223	169	265	378	362	231
YAR015W	ADE1	1320	753	1314	1034	1083	639
YAR018C	KIN3	84	44	95	134	144	75
YAR019C	CDC15	208	188	212	131	316	174
YAR019W-A	YAR019W-A	1	1	1	0	2	0
YAR020C	PAU7	7	7	3	3	6	1
YAR023C	YAR023C	17	37	28	35	80	57
YAR027W	UIP3	371	369	424	312	424	263
YAR028W	YAR028W	252	128	200	274	255	111
YAR029W	YAR029W	3	1	7	3	3	5
YAR030C	YAR030C	1	1	1	0	0	3
YAR031W	PRM9	34	54	58	70	77	31
YAR033W	MST28	26	34	42	42	40	8
YAR035C-A	YAR035C-A	0	0	0	0	0	0
YAR035W	YAT1	42	38	67	25	65	26
YAR042W	SWH1	396	378	523	519	888	332
YAR047C	YAR047C	0	0	14	25	0	4
YAR050W	FLO1	8	9	8	0	20	12
YAR053W	YAR053W	0	0	0	0	0	0
YAR060C	YAR060C	0	0	0	0	0	0
YAR064W	YAR064W	0	0	0	0	0	0
YAR066W	YAR066W	0	4	0	0	0	0
YAR068W	YAR068W	4	0	0	0	0	0
YAR069C	YAR069C	0	0	0	0	0	0
YAR070C	YAR070C	0	0	1	0	0	0
YAR071W	PHO11	3	4	9	0	2	0
YAR073W	IMD1	3	3	0	0	0	0
YAR075W	YAR075W	0	0	0	0	0	0
YBL001C	ECM15	500	280	447	473	408	269
YBL002W	HTB2	2046	1989	2143	2474	3361	1543
YBL003C	HTA2	1640	1134	1457	1997	1972	1520
YBL004W	UTP20	843	713	851	1312	1907	924
YBL005W	PDR3	148	142	198	144	290	158
YBL005W-A	YBL005W-A	0	0	0	0	0	0
YBL005W-B	YBL005W-B	0	0	0	0	0	0
YBL006C	LDB7	437	258	454	428	574	337
YBL006W-A	YBL006W-A	2	0	4	0	2	1
YBL007C	SLA1	1735	1134	1760	953	1381	639
YBL008W	HIR1	201	188	189	3030	3459	1988
YBL008W-A	YBL008W-A	1	1	0	39	71	31
YBL009W	ALK2	131	112	128	234	196	107
YBL010C	YBL010C	27	42	48	10	51	38
YBL011W	SCT1	938	922	1156	1051	1265	741
YBL012C	YBL012C	0	1	0	0	1	0
YBL013W	FMT1	88	54	96	57	103	81
YBL014C	RRN6	107	63	155	232	307	188
YBL015W	ACH1	853	674	797	183	282	200
YBL016W	FUS3	359	285	368	367	331	263
YBL017C	PEP1	1048	1094	1638	1677	1776	737
YBL018C	POP8	79	87	87	178	286	185
YBL019W	APN2	32	42	64	87	116	50
YBL020W	RFT1	302	246	357	333	379	225
YBL021C	HAP3	60	74	60	246	301	142
YBL022C	PIM1	804	801	949	1446	1527	745
YBL023C	MCM2	349	247	309	693	528	329
YBL024W	NCL1	1003	733	960	984	1123	588
YBL025W	RRN10	10	8	12	37	42	15
YBL026W	LSM2	134	140	99	141	262	168
YBL027W	RPL19B	4098	2571	4384	4501	4471	2451
YBL028C	YBL028C	52	32	38	67	143	105
YBL029C-A	YBL029C-A	60	97	59	42	185	70
YBL029W	YBL029W	46	34	27	37	143	58
YBL030C	PET9	3454	2871	3395	1173	1215	689
YBL031W	SHE1	29	37	41	14	43	32
YBL032W	HEK2	977	839	1169	396	331	233
YBL033C	RIB1	484	292	539	530	617	375
YBL034C	STU1	118	122	116	157	182	114
YBL035C	POL12	155	89	157	142	171	112
YBL036C	YBL036C	224	189	225	297	323	170
YBL037W	APL3	182	191	160	288	425	230
YBL038W	MRPL16	146	119	142	520	634	368
YBL039C	URA7	1981	1490	2198	1901	1827	1186
YBL039C-A	YBL039C-A	0	0	0	0	0	0
YBL039W-B	YBL039W-B	14	17	15	28	12	24
YBL040C	ERD2	483	405	521	399	346	247
YBL041W	PRE7	784	595	804	1106	1179	642
YBL042C	FUI1	806	672	868	733	808	376
YBL043W	ECM13	28	24	49	35	51	33
YBL044W	YBL044W	1	7	2	12	2	0
YBL045C	COR1	971	818	852	429	509	340
YBL046W	PSY4	38	39	69	219	177	96
YBL047C	EDE1	1929	1530	2188	1570	2196	1060
YBL048W	RRT1	0	1	0	0	14	5
YBL049W	MOH1	5	8	5	18	17	17
YBL050W	SEC17	446	350	555	505	594	348
YBL051C	PIN4	555	403	630	331	775	259
YBL052C	SAS3	54	49	56	101	139	69
YBL053W	YBL053W	0	1	0	1	7	0
YBL054W	TOD6	152	99	147	96	217	81
YBL055C	YBL055C	258	205	236	339	262	233
YBL056W	PTC3	534	390	551	906	891	556
YBL057C	PTH2	368	441	396	398	398	263
YBL058W	SHP1	943	748	1014	1416	1793	1047
YBL059C-A	CMC2	56	84	61	3493	3350	1603
YBL059W	YBL059W	64	23	51	1192	1565	729
YBL060W	YEL1	52	39	55	70	103	74
YBL061C	SKT5	109	77	129	304	258	196
YBL062W	YBL062W	0	0	0	0	0	0
YBL063W	KIP1	61	70	85	160	256	76
YBL064C	PRX1	437	289	429	222	359	239
YBL065W	YBL065W	0	0	0	2	0	2
YBL066C	SEF1	239	222	242	286	428	199
YBL067C	UBP13	175	172	182	394	423	205
YBL068W	PRS4	359	277	361	338	404	214
YBL068W-A	YBL068W-A	0	0	0	0	0	0
YBL069W	AST1	353	268	392	381	377	181
YBL070C	YBL070C	0	0	0	0	1	3
YBL071C	YBL071C	0	1	0	0	0	0
YBL071C-B	YBL071C-B	9	1	1	0	0	3
YBL071W-A	KTI11	90	72	119	120	90	66
YBL072C	RPS8A	6238	4494	5233	4043	3160	2402
YBL073W	YBL073W	0	0	0	0	0	0
YBL074C	AAR2	37	35	45	150	93	54
YBL075C	SSA3	76	47	64	100	141	72
YBL076C	ILS1	8508	6043	9269	8673	8926	5131
YBL077W	YBL077W	0	0	0	0	0	0
YBL078C	ATG8	47	22	59	73	62	33
YBL079W	NUP170	698	579	694	1228	1569	830
YBL080C	PET112	83	36	95	740	974	486
YBL081W	YBL081W	68	44	82	106	142	88
YBL082C	ALG3	627	489	665	157	182	108
YBL083C	YBL083C	2	0	0	0	0	0
YBL084C	CDC27	140	99	91	309	361	189
YBL085W	BOI1	146	104	154	254	672	270
YBL086C	YBL086C	52	38	66	185	141	79
YBL087C	RPL23A	4271	2834	4448	3781	3809	2748
YBL088C	TEL1	122	116	126	275	346	174
YBL089W	AVT5	241	208	265	320	386	223
YBL090W	MRP21	208	180	169	8491	7832	3909
YBL091C	MAP2	861	654	1036	570	839	464
YBL091C-A	SCS22	66	43	63	46	48	46
YBL092W	RPL32	8066	5101	7522	5389	5591	3165
YBL093C	ROX3	158	121	206	337	530	322
YBL094C	YBL094C	0	3	0	0	7	0
YBL095W	YBL095W	256	143	206	309	283	167
YBL096C	YBL096C	0	2	0	2	0	0
YBL097W	BRN1	35	35	30	140	146	75
YBL098W	BNA4	237	178	273	277	183	135
YBL099W	ATP1	4011	2774	4255	1703	1768	932
YBL100C	YBL100C	0	0	1	0	0	0
YBL100W-A	YBL100W-A	0	0	0	0	0	0
YBL100W-B	YBL100W-B	0	0	0	0	0	0
YBL100W-C	YBL100W-C	0	0	0	0	1	2
YBL101C	ECM21	260	200	312	379	532	281
YBL102W	SFT2	527	385	514	501	516	279
YBL103C	RTG3	60	58	97	185	187	124
YBL104C	YBL104C	193	141	217	232	277	185
YBL105C	PKC1	311	222	298	662	648	414
YBL106C	SRO77	302	241	287	364	560	334
YBL107C	YBL107C	11	18	27	217	296	174
YBL107W-A	YBL107W-A	0	0	0	0	0	0
YBL108C-A	PAU9	0	0	0	0	0	0
YBL108W	YBL108W	2	0	1	1	3	0
YBL109W	YBL109W	0	0	0	0	8	0
YBL111C	YBL111C	0	0	0	0	0	0
YBL112C	YBL112C	0	0	0	0	0	0
YBL113C	YBL113C	8	8	18	23	13	7
YBL113W-A	YBL113W-A	0	1	1	0	0	0
YBR001C	NTH2	187	164	198	460	556	293
YBR002C	RER2	173	143	188	443	420	205
YBR003W	COQ1	325	235	388	1189	1228	809
YBR004C	GPI18	197	173	188	191	308	133
YBR005W	RCR1	296	230	303	223	398	218
YBR006W	UGA2	330	328	315	664	584	354
YBR007C	DSF2	53	65	59	154	158	71
YBR008C	FLR1	125	97	133	138	184	87
YBR009C	HHF1	846	643	779	1438	1517	851
YBR010W	HHT1	3124	2409	2772	2414	2192	1452
YBR011C	IPP1	11666	9818	11693	4579	4451	2789
YBR012C	YBR012C	11	0	1	13	26	7
YBR012W-A	YBR012W-A	0	0	0	0	0	0
YBR012W-B	YBR012W-B	0	0	0	0	0	0
YBR013C	YBR013C	67	62	57	91	62	45
YBR014C	GRX7	111	127	172	218	254	108
YBR015C	MNN2	1497	1249	2015	958	898	367
YBR016W	YBR016W	71	69	65	2	68	28
YBR017C	KAP104	959	708	1193	1142	1489	874
YBR018C	GAL7	13	3	1	14	14	7
YBR019C	GAL10	6	2	9	5	17	20
YBR020W	GAL1	22	29	33	18	24	8
YBR021W	FUR4	239	225	237	302	236	114
YBR022W	POA1	129	80	79	241	376	249
YBR023C	CHS3	1072	963	1354	1109	1015	497
YBR024W	SCO2	70	60	63	592	674	343
YBR025C	OLA1	3517	2525	3224	2328	2120	1313
YBR026C	ETR1	447	387	465	335	377	218
YBR027C	YBR027C	0	0	5	2	0	3
YBR028C	YPK3	168	123	146	298	363	130
YBR029C	CDS1	654	538	672	523	527	291
YBR030W	RKM3	140	164	192	171	197	125
YBR031W	RPL4A	9583	10371	9519	2926	3546	2194
YBR032W	YBR032W	0	0	0	0	0	1
YBR033W	EDS1	7	7	5	40	5	9
YBR034C	HMT1	391	333	453	634	693	405
YBR035C	PDX3	794	709	827	727	553	499
YBR036C	CSG2	2142	1704	2335	1081	1307	655
YBR037C	SCO1	145	139	174	1017	1191	561
YBR038W	CHS2	1146	944	1105	969	967	543
YBR039W	ATP3	728	671	741	246	418	254
YBR040W	FIG1	6	1	10	4	8	4
YBR041W	FAT1	1002	985	1391	659	715	406
YBR042C	CST26	301	328	381	377	362	194
YBR043C	QDR3	192	200	288	450	395	187
YBR044C	TCM62	99	115	130	775	898	466
YBR045C	GIP1	12	0	5	12	16	31
YBR046C	ZTA1	198	152	260	115	136	67
YBR047W	FMP23	10	12	19	5	38	8
YBR048W	RPS11B	7167	4867	6087	3048	3270	1814
YBR049C	REB1	203	215	211	281	472	225
YBR050C	REG2	2	1	11	9	2	7
YBR051W	YBR051W	0	0	0	0	1	0
YBR052C	RFS1	602	525	577	657	1158	602
YBR053C	YBR053C	731	508	808	819	559	368
YBR054W	YRO2	1965	1457	2364	2298	2421	1439
YBR055C	PRP6	151	89	133	291	349	239
YBR056C-B	YBR056C-B	1	0	6	0	8	4
YBR056W	YBR056W	648	520	652	641	569	345
YBR056W-A	YBR056W-A	148	97	120	209	236	163
YBR057C	MUM2	54	40	30	83	106	54
YBR058C	UBP14	374	386	380	381	444	264
YBR058C-A	TSC3	382	349	409	461	515	241
YBR059C	AKL1	512	421	511	632	941	531
YBR060C	ORC2	209	222	248	227	203	109
YBR061C	TRM7	245	172	252	224	289	157
YBR062C	YBR062C	114	70	82	206	277	118
YBR063C	YBR063C	35	38	15	45	54	23
YBR064W	YBR064W	0	1	0	0	0	0
YBR065C	ECM2	64	61	60	69	147	85
YBR066C	NRG2	312	284	244	402	508	335
YBR067C	TIP1	405	356	416	203	155	111
YBR068C	BAP2	4098	3694	4478	4571	5040	2832
YBR069C	TAT1	2111	1865	2435	2337	2205	1059
YBR070C	ALG14	225	164	181	321	194	112
YBR071W	YBR071W	153	133	189	103	288	142
YBR072C-A	YBR072C-A	4	0	0	0	20	1
YBR072W	HSP26	526	296	599	340	399	263
YBR073W	RDH54	275	232	253	530	436	269
YBR074W	YBR074W	439	434	476	529	669	261
YBR076C-A	YBR076C-A	51	36	40	57	156	54
YBR076W	ECM8	2	3	2	0	4	3
YBR077C	SLM4	186	158	237	215	304	188
YBR078W	ECM33	12169	9625	13391	5262	6028	3344
YBR079C	RPG1	1685	1094	1961	1728	2288	1384
YBR080C	SEC18	607	570	752	631	672	435
YBR081C	SPT7	140	96	157	351	552	237
YBR082C	UBC4	1333	895	1264	799	1171	545
YBR083W	TEC1	207	126	221	175	274	156
YBR084C-A	RPL19A	3419	1990	3384	2938	3306	1846
YBR084W	MIS1	1656	1155	1913	1667	1718	947
YBR085C-A	YBR085C-A	382	227	427	567	728	394
YBR085W	AAC3	108	68	106	178	138	106
YBR086C	IST2	1157	1166	1500	1525	1872	840
YBR087W	RFC5	228	145	241	240	215	123
YBR088C	POL30	370	231	292	286	478	255
YBR089C-A	NHP6B	161	175	177	293	281	182
YBR089W	YBR089W	2	2	0	17	0	0
YBR090C	YBR090C	20	17	9	30	33	17
YBR091C	TIM12	144	130	150	1537	1524	998
YBR092C	PHO3	1835	1760	2151	1218	1080	618
YBR093C	PHO5	49	50	63	35	37	30
YBR094W	PBY1	273	208	294	765	853	403
YBR095C	RXT2	76	68	112	140	156	70
YBR096W	YBR096W	542	568	473	586	486	250
YBR097W	VPS15	190	147	196	235	480	244
YBR098W	MMS4	21	17	13	54	117	40
YBR099C	YBR099C	16	22	1	0	33	18
YBR101C	FES1	938	741	960	955	1373	698
YBR102C	EXO84	110	155	178	238	219	142
YBR103C-A	YBR103C-A	1	0	0	0	0	0
YBR103W	SIF2	102	69	112	307	375	211
YBR104W	YMC2	164	132	165	387	330	188
YBR105C	VID24	296	280	373	225	364	210
YBR106W	PHO88	2982	2062	3005	4021	6255	3206
YBR107C	IML3	55	21	56	92	114	45
YBR108W	AIM3	128	103	198	105	223	133
YBR109C	CMD1	681	388	682	548	500	277
YBR109W-A	YBR109W-A	16	22	18	9	11	7
YBR110W	ALG1	340	355	419	316	416	241
YBR111C	YSA1	705	382	533	692	550	295
YBR111W-A	SUS1	46	55	40	17	76	54
YBR112C	CYC8	419	384	367	635	863	488
YBR113W	YBR113W	0	1	0	0	1	1
YBR114W	RAD16	172	144	198	231	278	197
YBR115C	LYS2	2476	1703	2992	2037	1909	1120
YBR116C	YBR116C	1	0	0	8	0	0
YBR117C	TKL2	27	8	11	12	18	3
YBR118W	TEF2	6377	3576	6233	1434	1259	1163
YBR119W	MUD1	40	35	63	84	118	85
YBR120C	CBP6	58	58	67	1724	2075	1069
YBR121C	GRS1	4511	3172	4848	5240	5081	2781
YBR121C-A	YBR121C-A	0	0	0	0	0	0
YBR122C	MRPL36	227	136	260	5596	5037	3336
YBR123C	TFC1	111	117	108	176	194	141
YBR124W	YBR124W	0	0	1	0	0	0
YBR125C	PTC4	259	208	273	217	221	179
YBR126C	TPS1	4040	2941	4212	2287	2038	1133
YBR126W-A	YBR126W-A	21	28	23	23	35	24
YBR126W-B	YBR126W-B	0	0	0	0	0	0
YBR127C	VMA2	11406	9644	11772	7034	6159	3976
YBR128C	ATG14	17	20	20	42	55	19
YBR129C	OPY1	111	99	137	331	296	191
YBR130C	SHE3	160	138	142	177	300	132
YBR131C-A	YBR131C-A	0	0	0	1	0	0
YBR131W	CCZ1	82	48	70	82	209	108
YBR132C	AGP2	539	446	571	544	589	310
YBR133C	HSL7	404	321	461	445	624	366
YBR134W	YBR134W	1	0	1	0	0	2
YBR135W	CKS1	174	149	199	150	265	156
YBR136W	MEC1	204	154	193	393	391	210
YBR137W	YBR137W	209	161	184	307	240	156
YBR138C	YBR138C	25	14	34	34	78	33
YBR139W	YBR139W	786	715	1013	614	650	280
YBR140C	IRA1	671	627	707	1767	1531	833
YBR141C	YBR141C	52	23	88	41	82	39
YBR141W-A	YBR141W-A	9	4	11	35	12	7
YBR142W	MAK5	95	102	155	162	252	175
YBR143C	SUP45	937	643	907	1613	1465	945
YBR144C	YBR144C	3	0	0	0	2	0
YBR145W	ADH5	511	308	495	784	695	506
YBR146W	MRPS9	202	199	231	7909	10386	4588
YBR147W	RTC2	53	19	49	68	104	74
YBR148W	YSW1	4	15	2	0	9	10
YBR149W	ARA1	1670	1215	1830	1324	1548	826
YBR150C	TBS1	61	43	88	210	273	200
YBR151W	APD1	602	484	505	726	631	396
YBR152W	SPP381	10	4	15	28	76	29
YBR153W	RIB7	60	56	55	155	158	112
YBR154C	RPB5	295	283	307	529	624	367
YBR155W	CNS1	99	79	117	90	143	80
YBR156C	SLI15	27	43	28	48	50	34
YBR157C	ICS2	104	94	84	85	201	134
YBR158W	AMN1	844	793	901	1557	1565	816
YBR159W	IFA38	1240	1067	1420	1371	1433	773
YBR160W	CDC28	391	257	448	402	434	291
YBR161W	CSH1	103	123	127	199	242	129
YBR162C	TOS1	7968	5806	9489	6046	6297	2868
YBR162W-A	YSY6	209	269	270	366	651	321
YBR163W	EXO5	84	99	96	106	127	62
YBR164C	ARL1	236	115	172	272	332	178
YBR165W	UBS1	63	42	73	223	244	102
YBR166C	TYR1	175	139	176	275	291	167
YBR167C	POP7	24	58	16	79	51	25
YBR168W	PEX32	47	76	80	160	162	74
YBR169C	SSE2	1023	708	983	1068	1173	628
YBR170C	NPL4	366	313	410	559	725	315
YBR171W	SEC66	207	205	218	194	188	94
YBR172C	SMY2	196	138	199	353	399	192
YBR173C	UMP1	412	326	420	401	498	229
YBR174C	YBR174C	0	0	0	0	0	0
YBR175W	SWD3	304	210	239	639	443	321
YBR176W	ECM31	151	80	165	367	551	264
YBR177C	EHT1	2135	1394	2172	1029	1034	637
YBR178W	YBR178W	7	0	0	0	0	2
YBR179C	FZO1	123	71	65	1100	1509	761
YBR180W	DTR1	2	8	1	2	2	0
YBR181C	RPS6B	3235	2114	3328	3095	2445	1757
YBR182C	SMP1	148	121	112	260	418	280
YBR182C-A	YBR182C-A	3	3	6	12	9	22
YBR183W	YPC1	510	456	551	724	806	491
YBR184W	YBR184W	8	14	7	39	23	17
YBR185C	MBA1	163	91	169	1827	1693	909
YBR186W	PCH2	0	2	0	4	2	5
YBR187W	GDT1	1734	1499	1884	943	921	572
YBR188C	NTC20	45	37	13	78	75	53
YBR189W	RPS9B	7613	5519	7540	6927	5517	3424
YBR190W	YBR190W	5	10	3	1	5	3
YBR191W	RPL21A	4420	2572	4485	2766	3017	1729
YBR191W-A	YBR191W-A	0	0	0	0	0	0
YBR192W	RIM2	153	143	179	2101	2163	1129
YBR193C	MED8	144	138	124	66	108	64
YBR194W	AIM4	20	57	39	73	139	49
YBR195C	MSI1	225	169	247	484	367	237
YBR196C	PGI1	41025	31121	41379	16068	16741	9138
YBR196C-A	YBR196C-A	14	10	12	17	3	10
YBR196C-B	YBR196C-B	13	3	12	14	21	6
YBR197C	YBR197C	185	103	183	94	219	99
YBR198C	TAF5	364	326	344	514	630	326
YBR199W	KTR4	788	909	1123	933	953	502
YBR200W	BEM1	208	125	191	231	205	126
YBR200W-A	YBR200W-A	0	0	0	0	0	0
YBR201C-A	YBR201C-A	13	6	2	5	22	12
YBR201W	DER1	109	97	193	173	155	94
YBR202W	MCM7	652	621	743	512	481	351
YBR203W	COS111	110	85	131	198	157	121
YBR204C	YBR204C	156	78	136	134	97	65
YBR205W	KTR3	943	759	1123	517	570	256
YBR206W	YBR206W	38	44	50	8	41	26
YBR207W	FTH1	510	526	668	640	500	277
YBR208C	DUR1,2	357	290	375	428	516	318
YBR209W	YBR209W	0	0	8	0	1	3
YBR210W	ERV15	68	36	74	150	126	77
YBR211C	AME1	97	74	79	192	219	148
YBR212W	NGR1	278	162	344	270	370	142
YBR213W	MET8	90	54	86	424	489	250
YBR214W	SDS24	778	552	767	372	580	416
YBR215W	HPC2	42	44	95	72	135	42
YBR216C	YBP1	133	144	179	367	282	137
YBR217W	ATG12	23	16	32	25	26	25
YBR218C	PYC2	4678	3553	4845	3106	3048	1762
YBR219C	YBR219C	2	0	2	0	0	0
YBR220C	YBR220C	365	374	435	302	495	205
YBR221C	PDB1	5694	4734	6461	2492	2468	1387
YBR221W-A	YBR221W-A	1	0	0	0	0	0
YBR222C	PCS60	1763	1469	1835	707	752	450
YBR223C	TDP1	161	120	176	661	639	397
YBR223W-A	YBR223W-A	0	0	0	0	0	0
YBR224W	YBR224W	1	0	0	0	2	2
YBR225W	YBR225W	206	151	183	147	303	201
YBR226C	YBR226C	0	0	0	0	0	0
YBR227C	MCX1	93	87	113	193	238	115
YBR228W	SLX1	28	16	16	19	27	27
YBR229C	ROT2	574	402	661	596	613	297
YBR230C	OM14	201	203	248	172	286	151
YBR230W-A	YBR230W-A	19	21	14	13	35	17
YBR231C	SWC5	149	114	170	223	272	156
YBR232C	YBR232C	0	0	2	0	2	0
YBR233W	PBP2	119	72	128	161	269	118
YBR233W-A	DAD3	45	28	44	105	93	50
YBR234C	ARC40	896	602	843	609	695	377
YBR235W	YBR235W	474	421	596	479	503	246
YBR236C	ABD1	183	132	193	274	377	178
YBR237W	PRP5	57	49	40	186	151	76
YBR238C	YBR238C	336	250	393	519	693	250
YBR239C	ERT1	67	39	63	58	86	42
YBR240C	THI2	37	19	52	28	32	37
YBR241C	YBR241C	390	365	495	202	248	162
YBR242W	YBR242W	108	85	85	85	187	117
YBR243C	ALG7	961	811	1010	348	266	198
YBR244W	GPX2	243	168	193	200	299	223
YBR245C	ISW1	441	381	521	623	602	310
YBR246W	RRT2	439	271	481	229	202	136
YBR247C	ENP1	168	138	245	335	392	183
YBR248C	HIS7	715	507	674	702	711	437
YBR249C	ARO4	4971	3390	4748	2096	1794	1068
YBR250W	SPO23	13	7	4	26	19	10
YBR251W	MRPS5	208	129	205	2418	2123	1089
YBR252W	DUT1	457	319	308	323	456	333
YBR253W	SRB6	69	81	75	90	230	106
YBR254C	TRS20	82	51	88	125	217	118
YBR255C-A	YBR255C-A	47	43	40	65	59	36
YBR255W	MTC4	33	56	45	152	137	66
YBR256C	RIB5	770	540	669	1132	775	465
YBR257W	POP4	30	49	46	87	108	70
YBR258C	SHG1	16	7	9	55	85	47
YBR259W	YBR259W	68	76	77	169	137	87
YBR260C	RGD1	229	231	255	228	316	181
YBR261C	TAE1	428	252	420	272	280	177
YBR262C	AIM5	165	129	156	3139	4518	2496
YBR263W	SHM1	5514	3963	5185	2660	2661	1420
YBR264C	YPT10	89	50	58	125	128	86
YBR265W	TSC10	653	623	736	626	584	379
YBR266C	SLM6	0	0	0	0	2	0
YBR267W	REI1	166	102	164	419	403	208
YBR268W	MRPL37	145	111	160	7744	11801	6082
YBR269C	FMP21	164	89	204	198	326	193
YBR270C	BIT2	38	64	51	85	101	28
YBR271W	YBR271W	188	146	168	185	316	115
YBR272C	HSM3	98	45	102	166	130	122
YBR273C	UBX7	253	192	384	272	381	170
YBR274W	CHK1	270	198	240	321	234	189
YBR275C	RIF1	139	82	169	331	390	210
YBR276C	PPS1	337	262	366	378	476	270
YBR277C	YBR277C	1	1	0	0	0	0
YBR278W	DPB3	56	63	71	70	105	44
YBR279W	PAF1	102	114	125	257	264	117
YBR280C	SAF1	235	172	263	410	479	258
YBR281C	DUG2	318	230	258	422	436	278
YBR282W	MRPL27	151	96	159	5793	7149	3470
YBR283C	SSH1	3418	2838	4018	2005	2170	994
YBR284W	YBR284W	81	24	49	362	247	154
YBR285W	YBR285W	2	1	7	1	4	0
YBR286W	APE3	10108	7827	11187	4011	4856	2393
YBR287W	YBR287W	1586	1447	1527	1174	1319	719
YBR288C	APM3	219	165	299	469	481	285
YBR289W	SNF5	120	100	129	483	846	355
YBR290W	BSD2	67	41	67	131	263	124
YBR291C	CTP1	102	70	131	122	147	82
YBR292C	YBR292C	7	2	4	372	773	263
YBR293W	VBA2	146	105	181	234	331	143
YBR294W	SUL1	4	1	2	4	2	2
YBR295W	PCA1	294	164	334	375	302	178
YBR296C	PHO89	1	8	4	1	5	5
YBR296C-A	YBR296C-A	1	1	1	0	0	1
YBR297W	MAL33	35	42	34	49	66	41
YBR298C	MAL31	110	69	115	116	83	59
YBR298C-A	YBR298C-A	1	0	0	0	0	0
YBR299W	MAL32	0	7	0	12	0	3
YBR300C	YBR300C	2	0	0	8	2	0
YBR301W	PAU24	0	1	5	0	1	0
YBR302C	COS2	0	0	0	0	0	0
YCL001W	RER1	339	395	340	323	419	214
YCL001W-A	YCL001W-A	1	0	0	0	1	7
YCL001W-B	YCL001W-B	0	0	0	0	1	0
YCL002C	YCL002C	320	301	308	378	412	301
YCL004W	PGS1	63	107	75	239	256	137
YCL005W	LDB16	274	246	265	270	323	239
YCL005W-A	VMA9	290	201	356	256	326	184
YCL007C	YCL007C	0	0	0	0	2	0
YCL008C	STP22	233	131	273	166	271	162
YCL009C	ILV6	4738	3650	4661	1471	2010	1244
YCL010C	SGF29	175	105	168	283	284	129
YCL011C	GBP2	1028	792	1064	1217	1182	668
YCL012C	YCL012C	35	25	26	61	33	31
YCL014W	BUD3	215	210	297	327	480	267
YCL016C	DCC1	135	109	191	265	279	233
YCL017C	NFS1	1427	947	1357	1392	1267	721
YCL018W	LEU2	0	0	3	0	1	3
YCL019W	YCL019W	0	0	0	0	0	0
YCL020W	YCL020W	0	0	0	0	0	0
YCL021W-A	YCL021W-A	21	32	9	24	38	12
YCL022C	YCL022C	0	0	1	0	0	1
YCL023C	YCL023C	0	1	0	0	5	0
YCL024W	KCC4	81	56	101	151	197	94
YCL025C	AGP1	1031	1029	1094	613	760	470
YCL026C-A	FRM2	7	12	5	0	6	3
YCL026C-B	HBN1	185	124	98	10	84	40
YCL027W	FUS1	42	21	34	86	125	60
YCL028W	RNQ1	1921	1340	1626	574	868	547
YCL029C	BIK1	90	66	87	158	215	93
YCL030C	HIS4	9184	7233	10395	5535	5161	3295
YCL031C	RRP7	127	110	100	150	407	166
YCL032W	STE50	60	50	72	153	225	137
YCL033C	MXR2	428	189	349	198	199	139
YCL034W	LSB5	708	372	704	764	830	501
YCL035C	GRX1	261	312	314	385	463	298
YCL036W	GFD2	270	187	228	1512	1303	757
YCL037C	SRO9	970	888	1039	789	1236	596
YCL038C	ATG22	346	300	348	340	295	248
YCL039W	GID7	292	248	303	264	313	164
YCL040W	GLK1	10333	6972	9448	2872	2695	1891
YCL041C	YCL041C	7	3	7	8	4	6
YCL042W	YCL042W	7	1	12	0	11	6
YCL043C	PDI1	8626	8604	9921	3648	4285	2134
YCL044C	MGR1	195	157	248	176	257	143
YCL045C	EMC1	1175	1210	1461	779	1022	460
YCL046W	YCL046W	1	0	1	0	0	1
YCL047C	YCL047C	153	152	144	172	278	178
YCL048W	SPS22	5	3	1	18	1	4
YCL048W-A	YCL048W-A	0	0	5	0	0	1
YCL049C	YCL049C	255	275	275	557	498	249
YCL050C	APA1	727	486	752	556	585	314
YCL051W	LRE1	221	145	199	926	998	523
YCL052C	PBN1	341	337	425	532	416	236
YCL054W	SPB1	171	138	216	648	752	415
YCL055W	KAR4	84	44	72	122	151	82
YCL056C	YCL056C	24	38	11	32	30	24
YCL057C-A	YCL057C-A	258	111	206	231	286	154
YCL057W	PRD1	1256	1084	1295	819	931	593
YCL058C	FYV5	56	71	17	27	44	38
YCL058W-A	ADF1	13	13	10	23	46	22
YCL059C	KRR1	231	166	297	325	291	171
YCL061C	MRC1	81	42	83	152	224	90
YCL063W	VAC17	113	142	166	221	305	141
YCL064C	CHA1	505	354	588	504	543	324
YCL065W	YCL065W	0	0	0	0	0	0
YCL066W	HMLALPHA1	0	0	0	0	0	0
YCL067C	HMLALPHA2	0	0	0	0	0	0
YCL068C	YCL068C	0	0	0	0	0	0
YCL069W	VBA3	0	0	0	0	0	0
YCL073C	YCL073C	0	0	0	0	0	0
YCL076W	YCL076W	0	0	0	0	0	0
YCR001W	YCR001W	0	0	0	0	0	0
YCR002C	CDC10	379	294	327	351	361	204
YCR003W	MRPL32	60	36	67	360	577	287
YCR004C	YCP4	1108	739	1273	731	721	451
YCR005C	CIT2	3179	2816	3350	4912	5248	3443
YCR006C	YCR006C	28	26	20	6	24	19
YCR007C	YCR007C	30	16	36	38	39	26
YCR008W	SAT4	471	483	511	1233	1588	873
YCR009C	RVS161	474	319	523	443	481	273
YCR010C	ADY2	3	9	1	0	1	0
YCR011C	ADP1	636	626	886	1543	1185	570
YCR012W	PGK1	174927	109213	173991	42123	29876	22396
YCR013C	YCR013C	0	0	2	0	0	0
YCR014C	POL4	8	6	17	48	56	18
YCR015C	YCR015C	38	41	65	52	104	68
YCR016W	YCR016W	35	32	40	49	104	46
YCR017C	CWH43	2067	1703	2282	1643	1253	694
YCR018C	SRD1	39	33	56	86	79	51
YCR018C-A	YCR018C-A	2	0	0	2	0	0
YCR019W	MAK32	77	35	74	162	108	71
YCR020C	PET18	12	14	9	28	51	25
YCR020C-A	MAK31	92	23	82	143	183	108
YCR020W-B	HTL1	11	6	18	9	22	20
YCR021C	HSP30	3881	3759	5123	5183	5665	2668
YCR022C	YCR022C	5	0	7	1	1	2
YCR023C	YCR023C	191	205	238	834	1176	569
YCR024C	SLM5	82	72	93	2019	4048	1453
YCR024C-A	PMP1	1306	1202	1601	1270	1725	685
YCR024C-B	YCR024C-B	1542	1581	1389	1262	1561	580
YCR025C	YCR025C	6	7	1	1	6	2
YCR026C	NPP1	242	233	323	297	430	178
YCR027C	RHB1	83	81	123	265	281	191
YCR028C	FEN2	366	281	407	516	441	270
YCR028C-A	RIM1	520	412	494	538	796	393
YCR030C	SYP1	741	529	756	724	800	392
YCR031C	RPS14A	8114	5162	7774	7874	9465	5191
YCR032W	BPH1	146	136	162	525	435	233
YCR033W	SNT1	244	169	237	605	647	315
YCR034W	FEN1	1722	1578	1863	797	1311	726
YCR035C	RRP43	139	78	68	142	206	140
YCR036W	RBK1	450	401	442	631	734	406
YCR037C	PHO87	407	312	443	661	756	336
YCR038C	BUD5	47	21	65	32	50	43
YCR038W-A	YCR038W-A	0	0	0	0	0	0
YCR039C	MATALPHA2	0	0	0	0	0	0
YCR040W	MATALPHA1	0	0	0	0	0	0
YCR041W	YCR041W	0	0	1	0	0	2
YCR042C	TAF2	171	165	206	521	716	344
YCR043C	YCR043C	256	218	241	444	274	206
YCR044C	PER1	640	443	652	613	711	453
YCR045C	RRT12	5	2	1	1	1	1
YCR045W-A	YCR045W-A	81	61	98	123	66	48
YCR046C	IMG1	516	280	444	6352	8874	5671
YCR047C	BUD23	212	172	219	291	236	197
YCR047W-A	YCR047W-A	2	1	4	16	1	2
YCR048W	ARE1	1730	1512	1746	872	848	525
YCR049C	YCR049C	0	0	0	0	0	0
YCR050C	YCR050C	3	1	0	9	1	0
YCR051W	YCR051W	543	353	507	519	473	310
YCR052W	RSC6	963	716	1030	671	779	435
YCR053W	THR4	2072	1541	2128	1034	1010	650
YCR054C	CTR86	88	64	92	198	177	109
YCR057C	PWP2	789	590	820	901	1019	649
YCR059C	YIH1	706	386	616	293	278	234
YCR060W	TAH1	113	81	137	131	243	104
YCR061W	YCR061W	1112	932	1216	351	455	283
YCR063W	BUD31	35	21	26	52	71	30
YCR064C	YCR064C	8	0	5	0	8	7
YCR065W	HCM1	406	380	465	411	434	253
YCR066W	RAD18	57	26	39	153	112	92
YCR067C	SED4	749	580	868	1042	946	564
YCR068W	ATG15	293	336	437	221	240	131
YCR069W	CPR4	717	662	923	379	559	298
YCR071C	IMG2	68	52	91	815	1282	655
YCR072C	RSA4	456	317	467	446	482	321
YCR073C	SSK22	50	56	77	103	139	96
YCR073W-A	SOL2	827	537	786	328	364	218
YCR075C	ERS1	234	201	270	242	214	159
YCR075W-A	YCR075W-A	82	72	49	48	120	62
YCR076C	YCR076C	231	201	243	232	214	109
YCR077C	PAT1	1621	1252	1759	1038	1252	725
YCR079W	PTC6	475	239	422	480	337	283
YCR081C-A	YCR081C-A	0	4	7	11	6	1
YCR081W	SRB8	103	112	86	231	302	146
YCR082W	AHC2	294	180	237	332	466	311
YCR083W	TRX3	129	110	150	136	142	100
YCR084C	TUP1	1750	1483	1906	1063	1276	720
YCR085W	YCR085W	4	0	0	20	19	2
YCR086W	CSM1	28	27	42	19	91	29
YCR087C-A	YCR087C-A	94	63	54	184	241	184
YCR087W	YCR087W	2	1	0	1	0	1
YCR088W	ABP1	3987	3305	4374	963	1239	736
YCR089W	FIG2	79	115	146	83	154	66
YCR090C	YCR090C	151	105	151	233	188	157
YCR091W	KIN82	64	28	47	99	136	44
YCR092C	MSH3	88	113	97	356	241	148
YCR093W	CDC39	1014	888	1210	2051	2312	1231
YCR094W	CDC50	215	210	252	247	355	150
YCR095C	OCA4	86	93	74	150	124	100
YCR095W-A	YCR095W-A	1	0	1	0	14	2
YCR096C	HMRA2	0	0	0	0	0	0
YCR097W	HMRA1	79	112	110	98	123	82
YCR097W-A	YCR097W-A	0	0	0	0	0	0
YCR098C	GIT1	16	28	26	60	35	13
YCR099C	YCR099C	3	0	5	6	21	15
YCR100C	YCR100C	11	0	15	7	56	20
YCR101C	YCR101C	7	5	27	30	56	29
YCR102C	YCR102C	27	6	9	20	15	22
YCR102W-A	YCR102W-A	0	1	0	0	10	0
YCR104W	PAU3	1	0	1	0	0	0
YCR105W	ADH7	5	0	9	1	8	10
YCR106W	RDS1	51	67	74	83	149	63
YCR107W	AAD3	25	23	33	55	74	33
YCR108C	YCR108C	0	0	0	0	1	0
YDL001W	RMD1	75	30	72	159	264	118
YDL002C	NHP10	52	23	55	159	189	113
YDL003W	MCD1	75	75	83	121	273	96
YDL004W	ATP16	503	395	496	546	430	272
YDL005C	MED2	58	51	76	98	198	91
YDL006W	PTC1	78	89	57	103	180	98
YDL007C-A	YDL007C-A	0	0	0	1	0	0
YDL007W	RPT2	682	612	811	1188	1532	799
YDL008W	APC11	110	94	73	311	383	298
YDL009C	YDL009C	2	0	0	1	7	0
YDL010W	GRX6	71	42	72	127	160	117
YDL011C	YDL011C	0	0	2	0	0	0
YDL012C	YDL012C	106	76	101	103	270	101
YDL013W	SLX5	113	51	112	147	226	153
YDL014W	NOP1	3496	2600	3484	1641	1211	892
YDL015C	TSC13	1352	1332	1503	1150	1433	741
YDL016C	YDL016C	61	90	63	18	79	61
YDL017W	CDC7	56	51	89	120	118	99
YDL018C	ERP3	79	60	60	200	419	158
YDL019C	OSH2	627	563	770	1076	1099	729
YDL020C	RPN4	306	250	369	649	714	432
YDL021W	GPM2	57	58	42	82	96	59
YDL022C-A	YDL022C-A	1	0	0	0	0	0
YDL022W	GPD1	5182	3708	4081	2212	1859	1443
YDL023C	YDL023C	0	0	0	0	0	0
YDL024C	DIA3	29	18	21	27	24	22
YDL025C	RTK1	315	202	244	252	366	202
YDL025W-A	YDL025W-A	0	0	0	0	9	0
YDL026W	YDL026W	0	0	0	2	0	0
YDL027C	YDL027C	80	75	50	66	154	103
YDL028C	MPS1	136	147	95	210	281	105
YDL029W	ARP2	1628	1566	1888	1469	1337	836
YDL030W	PRP9	67	90	84	121	158	114
YDL031W	DBP10	259	246	256	706	840	478
YDL032W	YDL032W	1	0	0	1	0	0
YDL033C	SLM3	224	176	289	550	816	440
YDL034W	YDL034W	0	0	0	0	0	0
YDL035C	GPR1	158	161	192	347	377	133
YDL036C	PUS9	65	72	60	121	137	81
YDL037C	BSC1	70	58	85	92	156	69
YDL039C	PRM7	167	86	168	136	247	125
YDL040C	NAT1	934	712	968	957	1303	650
YDL041W	YDL041W	1	0	0	0	4	0
YDL042C	SIR2	181	106	149	86	178	101
YDL043C	PRP11	39	37	38	110	88	43
YDL044C	MTF2	30	39	21	882	954	523
YDL045C	FAD1	125	151	172	233	217	131
YDL045W-A	MRP10	136	81	144	1492	1787	888
YDL046W	NPC2	1111	1039	973	756	931	513
YDL047W	SIT4	465	326	544	366	346	184
YDL048C	STP4	1561	1190	1543	1297	2016	918
YDL049C	KNH1	64	64	90	81	155	108
YDL050C	YDL050C	0	0	0	0	1	0
YDL051W	LHP1	910	767	931	754	677	358
YDL052C	SLC1	866	613	850	233	294	168
YDL053C	PBP4	179	172	219	590	773	414
YDL054C	MCH1	489	375	594	285	428	213
YDL055C	PSA1	16193	11466	16065	6792	5224	3468
YDL056W	MBP1	72	60	98	235	234	131
YDL057W	YDL057W	67	56	61	73	86	51
YDL058W	USO1	365	239	436	584	601	374
YDL059C	RAD59	8	4	25	48	49	26
YDL060W	TSR1	176	162	226	374	427	253
YDL061C	RPS29B	3170	1800	2088	1090	1247	838
YDL062W	YDL062W	0	0	1	0	0	0
YDL063C	YDL063C	191	174	168	286	343	164
YDL064W	UBC9	325	298	260	226	265	148
YDL065C	PEX19	35	45	46	171	216	120
YDL066W	IDP1	5272	3553	5308	2483	2107	1396
YDL067C	COX9	245	179	239	259	281	148
YDL068W	YDL068W	3	3	0	12	8	6
YDL069C	CBS1	20	29	18	40	49	46
YDL070W	BDF2	587	562	612	774	934	461
YDL071C	YDL071C	6	1	0	1	9	5
YDL072C	YET3	1270	812	1030	616	840	470
YDL073W	YDL073W	84	85	73	245	304	107
YDL074C	BRE1	165	192	161	346	469	208
YDL075W	RPL31A	1577	997	1359	2067	2114	1139
YDL076C	RXT3	118	77	120	170	221	135
YDL077C	VAM6	107	85	115	254	455	210
YDL078C	MDH3	1346	1117	1248	1067	1029	583
YDL079C	MRK1	11	8	5	17	17	10
YDL080C	THI3	265	228	296	297	349	205
YDL081C	RPP1A	7847	5271	7515	7603	5912	3344
YDL082W	RPL13A	5330	3879	5446	2879	1833	1281
YDL083C	RPS16B	6157	3654	5472	3593	3058	2622
YDL084W	SUB2	3244	2433	3308	1884	2051	1351
YDL085C-A	YDL085C-A	70	64	60	113	100	55
YDL085W	NDE2	19	10	26	6	13	9
YDL086C-A	YDL086C-A	29	6	29	16	14	17
YDL086W	YDL086W	462	253	438	224	170	90
YDL087C	LUC7	83	64	110	95	156	98
YDL088C	ASM4	169	127	120	233	384	154
YDL089W	NUR1	111	84	111	154	218	93
YDL090C	RAM1	223	177	296	225	316	168
YDL091C	UBX3	54	59	50	72	154	81
YDL092W	SRP14	249	173	291	355	503	207
YDL093W	PMT5	498	382	709	360	441	257
YDL094C	YDL094C	0	0	0	0	11	0
YDL095W	PMT1	5956	5039	6853	2379	2350	1240
YDL096C	OPI6	0	0	0	2	0	1
YDL097C	RPN6	984	722	998	1057	1095	612
YDL098C	SNU23	27	14	44	84	62	32
YDL099W	BUG1	42	42	43	57	107	45
YDL100C	GET3	1319	998	1524	966	1174	700
YDL101C	DUN1	58	20	63	83	117	66
YDL102W	POL3	328	287	463	752	758	386
YDL103C	QRI1	600	400	630	392	432	233
YDL104C	QRI7	70	50	52	407	518	214
YDL105W	NSE4	19	24	60	43	77	55
YDL106C	PHO2	67	46	67	138	147	80
YDL107W	MSS2	26	27	41	944	1049	470
YDL108W	KIN28	159	154	168	140	150	143
YDL109C	YDL109C	128	101	195	263	212	118
YDL110C	TMA17	57	25	68	127	342	148
YDL111C	RRP42	396	276	401	399	486	272
YDL112W	TRM3	499	422	569	809	1018	517
YDL113C	ATG20	48	35	41	194	182	119
YDL114W	YDL114W	2	1	0	0	2	1
YDL114W-A	YDL114W-A	3	0	0	2	0	0
YDL115C	IWR1	62	54	50	140	189	58
YDL116W	NUP84	287	173	213	643	616	395
YDL117W	CYK3	175	148	244	452	408	306
YDL118W	YDL118W	0	0	0	0	0	0
YDL119C	YDL119C	97	48	75	329	327	193
YDL120W	YFH1	255	144	261	460	541	287
YDL121C	YDL121C	100	75	118	130	176	71
YDL122W	UBP1	225	241	315	502	916	386
YDL123W	SNA4	72	78	122	63	96	68
YDL124W	YDL124W	4517	3743	4319	3004	3368	1696
YDL125C	HNT1	1276	1029	1375	1005	1234	846
YDL126C	CDC48	15376	11090	16693	9427	8755	5023
YDL127W	PCL2	105	91	91	62	106	63
YDL128W	VCX1	1689	1470	1871	756	804	487
YDL129W	YDL129W	69	21	52	83	112	52
YDL130W	RPP1B	1875	1342	1953	1236	2062	1014
YDL130W-A	STF1	50	58	82	76	148	90
YDL131W	LYS21	971	765	887	765	1225	670
YDL132W	CDC53	339	283	420	705	714	469
YDL133C-A	RPL41B	4900	3003	4702	3400	1768	1484
YDL133W	YDL133W	88	73	77	243	324	174
YDL134C	PPH21	553	478	565	695	1017	426
YDL135C	RDI1	249	152	262	355	422	191
YDL136W	RPL35B	334	245	361	207	320	213
YDL137W	ARF2	1284	1197	1413	2111	2403	1204
YDL138W	RGT2	242	164	275	313	384	204
YDL139C	SCM3	2	8	18	17	62	9
YDL140C	RPO21	3102	2297	3755	3434	4116	2129
YDL141W	BPL1	630	441	682	379	412	251
YDL142C	CRD1	205	168	213	224	291	170
YDL143W	CCT4	1733	1413	1913	1365	1421	852
YDL144C	YDL144C	794	569	731	337	315	300
YDL145C	COP1	3265	2631	3678	2859	3459	1729
YDL146W	LDB17	120	84	160	203	181	142
YDL147W	RPN5	546	549	592	1256	1491	767
YDL148C	NOP14	121	72	103	247	347	171
YDL149W	ATG9	62	68	93	134	226	63
YDL150W	RPC53	150	138	166	173	301	119
YDL151C	BUD30	0	1	0	0	0	0
YDL152W	YDL152W	0	0	1	0	0	0
YDL153C	SAS10	31	36	56	176	185	114
YDL154W	MSH5	20	45	51	72	56	42
YDL155W	CLB3	145	91	217	469	596	313
YDL156W	YDL156W	77	76	82	169	184	88
YDL157C	YDL157C	465	351	362	556	503	319
YDL158C	YDL158C	61	71	30	40	59	61
YDL159C-B	YDL159C-B	1	0	0	0	0	0
YDL159W	STE7	169	72	137	122	191	121
YDL159W-A	YDL159W-A	0	0	0	0	0	0
YDL160C	DHH1	1256	808	1321	804	1307	587
YDL160C-A	YDL160C-A	35	14	30	73	72	52
YDL161W	ENT1	97	86	81	157	312	142
YDL162C	YDL162C	3	1	1	0	0	0
YDL163W	YDL163W	0	0	0	0	0	0
YDL164C	CDC9	330	394	373	285	315	181
YDL165W	CDC36	130	68	169	196	193	118
YDL166C	FAP7	120	53	59	264	193	145
YDL167C	NRP1	122	119	168	285	343	169
YDL168W	SFA1	1013	740	1128	828	650	432
YDL169C	UGX2	22	14	20	29	26	13
YDL170W	UGA3	143	144	181	172	137	97
YDL171C	GLT1	6585	4123	7449	5752	5955	3382
YDL172C	YDL172C	3	0	1	1	8	0
YDL173W	PAR32	319	177	316	339	372	209
YDL174C	DLD1	888	654	974	465	494	335
YDL175C	AIR2	169	137	213	133	279	144
YDL176W	YDL176W	63	54	34	77	84	50
YDL177C	YDL177C	34	27	41	24	86	34
YDL178W	DLD2	411	334	486	583	600	422
YDL179W	PCL9	77	73	67	172	150	117
YDL180W	YDL180W	150	170	243	277	335	140
YDL181W	INH1	69	31	51	144	127	72
YDL182W	LYS20	970	549	1011	2416	3227	1904
YDL183C	YDL183C	34	10	26	86	116	71
YDL184C	RPL41A	3404	3083	3621	6776	6331	4757
YDL185C-A	YDL185C-A	0	0	0	0	0	0
YDL185W	VMA1	17394	11419	19022	8494	7732	4705
YDL186W	YDL186W	0	1	0	0	0	0
YDL187C	YDL187C	4	19	18	4	23	9
YDL188C	PPH22	706	681	734	584	674	350
YDL189W	RBS1	88	83	106	134	262	98
YDL190C	UFD2	467	331	545	663	744	475
YDL191W	RPL35A	410	346	414	420	423	277
YDL192W	ARF1	2536	1971	2616	2048	2138	1417
YDL193W	NUS1	244	187	251	189	210	105
YDL194W	SNF3	107	111	126	99	165	108
YDL195W	SEC31	2898	2169	3169	1880	2991	1625
YDL196W	YDL196W	2	6	0	13	13	3
YDL197C	ASF2	49	76	49	27	52	51
YDL198C	GGC1	797	588	758	859	793	657
YDL199C	YDL199C	166	159	158	169	188	72
YDL200C	MGT1	48	76	51	130	79	55
YDL201W	TRM8	255	229	310	270	442	232
YDL202W	MRPL11	71	71	104	572	777	378
YDL203C	ACK1	330	241	389	376	381	188
YDL204W	RTN2	87	82	121	74	119	53
YDL205C	HEM3	377	315	409	776	908	468
YDL206W	YDL206W	78	63	97	398	317	194
YDL207W	GLE1	79	66	81	121	188	66
YDL208W	NHP2	563	367	555	414	523	297
YDL209C	CWC2	41	40	37	130	108	43
YDL210W	UGA4	30	55	68	51	33	21
YDL211C	YDL211C	25	32	43	128	134	52
YDL212W	SHR3	1275	1475	1624	1251	974	683
YDL213C	NOP6	31	37	21	38	62	17
YDL214C	PRR2	5	0	2	9	10	2
YDL215C	GDH2	271	116	204	449	409	199
YDL216C	RRI1	31	32	20	110	87	68
YDL217C	TIM22	221	177	293	682	580	340
YDL218W	YDL218W	18	15	22	55	38	18
YDL219W	DTD1	92	83	113	153	192	99
YDL220C	CDC13	218	127	189	261	247	137
YDL221W	YDL221W	4	20	7	2	3	2
YDL222C	FMP45	142	74	63	64	62	47
YDL223C	HBT1	52	35	68	100	79	37
YDL224C	WHI4	469	270	480	566	571	372
YDL225W	SHS1	186	127	160	336	344	172
YDL226C	GCS1	722	474	709	455	483	374
YDL227C	HO	421	333	546	1086	1319	745
YDL228C	YDL228C	0	0	1	0	0	0
YDL229W	SSB1	22509	14758	21059	7701	6172	4276
YDL230W	PTP1	233	125	195	196	281	188
YDL231C	BRE4	181	193	236	363	246	172
YDL232W	OST4	143	57	161	104	186	107
YDL233W	YDL233W	98	75	116	184	191	94
YDL234C	GYP7	204	162	219	307	328	161
YDL235C	YPD1	217	158	165	152	226	149
YDL236W	PHO13	1099	835	1355	817	766	524
YDL237W	AIM6	558	545	728	482	457	286
YDL238C	GUD1	169	112	200	237	173	115
YDL239C	ADY3	19	21	28	26	51	25
YDL240C-A	YDL240C-A	0	0	0	1	0	0
YDL240W	LRG1	150	118	139	299	327	200
YDL241W	YDL241W	44	22	67	98	228	123
YDL242W	YDL242W	0	0	7	0	0	1
YDL243C	AAD4	23	9	31	64	38	33
YDL244W	THI13	4	0	0	0	0	4
YDL245C	HXT15	0	0	0	0	0	0
YDL246C	SOR2	0	0	0	0	0	0
YDL247W	MPH2	0	3	0	0	0	3
YDL247W-A	YDL247W-A	0	0	0	0	0	0
YDL248W	COS7	31	32	30	50	38	30
YDR001C	NTH1	1065	736	968	1405	1264	809
YDR002W	YRB1	1390	1145	1666	1435	1337	767
YDR003W	RCR2	227	138	171	163	175	127
YDR003W-A	YDR003W-A	47	30	51	15	40	30
YDR004W	RAD57	66	66	108	125	108	93
YDR005C	MAF1	103	94	119	198	184	171
YDR006C	SOK1	289	252	285	352	495	254
YDR007W	TRP1	338	315	308	453	579	347
YDR008C	YDR008C	8	2	4	29	12	4
YDR009W	GAL3	21	25	34	89	34	31
YDR010C	YDR010C	1	0	3	2	2	2
YDR011W	SNQ2	1775	1573	2272	1690	2089	973
YDR012W	RPL4B	4656	4793	4306	1027	1286	770
YDR013W	PSF1	44	40	66	51	82	48
YDR014W	RAD61	31	29	22	44	64	58
YDR014W-A	HED1	2	1	1	1	13	7
YDR015C	YDR015C	0	0	0	0	0	0
YDR016C	DAD1	118	93	85	119	178	165
YDR017C	KCS1	172	149	173	325	466	210
YDR018C	YDR018C	8	19	10	12	11	13
YDR019C	GCV1	717	575	745	778	1065	615
YDR020C	DAS2	70	51	67	68	141	89
YDR021W	FAL1	39	34	24	90	60	49
YDR022C	CIS1	48	23	50	88	56	29
YDR023W	SES1	1568	1169	1670	2126	2298	1225
YDR024W	FYV1	5	0	12	1	11	9
YDR025W	RPS11A	8209	4526	7493	2707	2411	1480
YDR026C	YDR026C	51	25	66	110	133	67
YDR027C	VPS54	230	195	194	260	516	321
YDR028C	REG1	255	171	271	1412	1894	791
YDR029W	YDR029W	1	0	0	1	1	0
YDR030C	RAD28	26	21	38	46	63	22
YDR031W	MIC14	167	97	129	944	466	330
YDR032C	PST2	1923	1077	1938	933	826	570
YDR033W	MRH1	11352	9444	12833	8419	9917	5003
YDR034C	LYS14	143	178	157	154	325	177
YDR034C-A	YDR034C-A	0	0	0	0	0	0
YDR034C-C	YDR034C-C	0	0	0	0	0	0
YDR034C-D	YDR034C-D	0	0	0	0	0	0
YDR034W-B	YDR034W-B	19	9	7	28	15	24
YDR035W	ARO3	1528	1123	1619	1021	994	647
YDR036C	EHD3	644	415	568	1815	1677	838
YDR037W	KRS1	3165	2181	3564	2617	3415	1717
YDR038C	ENA5	57	74	72	28	74	46
YDR039C	ENA2	0	0	0	0	0	0
YDR040C	ENA1	41	43	69	38	63	28
YDR041W	RSM10	277	178	291	8187	11728	5867
YDR042C	YDR042C	3	7	5	35	9	17
YDR043C	NRG1	134	66	70	161	206	114
YDR044W	HEM13	1360	1042	1288	656	715	411
YDR045C	RPC11	80	31	103	165	131	80
YDR046C	BAP3	2770	2656	3250	2497	2900	1613
YDR047W	HEM12	857	732	934	2062	1837	987
YDR048C	YDR048C	0	0	0	0	0	0
YDR049W	VMS1	43	49	59	141	149	107
YDR050C	TPI1	31932	20837	31044	17227	13528	9408
YDR051C	DET1	143	98	124	475	449	197
YDR052C	DBF4	34	19	45	151	235	78
YDR053W	YDR053W	0	0	0	0	2	1
YDR054C	CDC34	185	142	242	262	307	121
YDR055W	PST1	1802	1634	1887	1479	1567	731
YDR056C	YDR056C	240	153	245	278	376	155
YDR057W	YOS9	72	63	83	116	168	80
YDR058C	TGL2	62	43	48	66	93	49
YDR059C	UBC5	199	126	147	184	148	95
YDR060W	MAK21	300	346	414	632	1229	470
YDR061W	YDR061W	257	212	231	1215	1119	618
YDR062W	LCB2	1614	1335	2047	1214	1634	799
YDR063W	AIM7	62	45	34	51	97	32
YDR064W	RPS13	10474	6181	8883	9335	8580	6321
YDR065W	RRG1	37	27	9	132	131	74
YDR066C	RTR2	43	29	30	49	85	63
YDR067C	OCA6	55	48	57	70	190	76
YDR068W	DOS2	31	20	20	88	116	54
YDR069C	DOA4	106	67	105	179	250	118
YDR070C	FMP16	6	3	7	14	29	16
YDR071C	PAA1	379	302	299	279	470	233
YDR072C	IPT1	1770	1886	1918	4491	5095	2364
YDR073W	SNF11	64	47	79	144	112	54
YDR074W	TPS2	3236	2380	2902	3106	3379	2393
YDR075W	PPH3	57	57	50	139	245	67
YDR076W	RAD55	7	9	19	39	56	22
YDR077W	SED1	3881	3965	4252	2132	3294	1610
YDR078C	SHU2	50	35	61	36	62	61
YDR079C-A	TFB5	40	60	55	57	82	58
YDR079W	PET100	63	79	88	1164	1317	543
YDR080W	VPS41	64	26	60	185	276	142
YDR081C	PDC2	125	161	162	337	372	166
YDR082W	STN1	10	19	29	50	36	51
YDR083W	RRP8	97	74	85	294	202	112
YDR084C	TVP23	158	152	137	138	237	118
YDR085C	AFR1	45	52	28	146	166	78
YDR086C	SSS1	484	338	450	325	599	276
YDR087C	RRP1	116	61	107	159	180	107
YDR088C	SLU7	16	11	31	26	90	38
YDR089W	YDR089W	262	187	229	314	393	268
YDR090C	YDR090C	145	115	113	167	119	66
YDR091C	RLI1	1203	957	1276	1188	1210	730
YDR092W	UBC13	346	342	361	276	382	209
YDR093W	DNF2	943	851	1255	1187	1382	569
YDR094W	YDR094W	7	0	7	3	13	2
YDR095C	YDR095C	4	1	0	1	19	3
YDR096W	GIS1	187	216	199	309	344	166
YDR097C	MSH6	246	226	281	598	485	267
YDR098C	GRX3	344	336	447	374	714	290
YDR098C-A	YDR098C-A	0	0	0	0	0	0
YDR098C-B	YDR098C-B	0	0	0	0	0	0
YDR099W	BMH2	996	752	1154	572	665	283
YDR100W	TVP15	210	236	193	196	330	208
YDR101C	ARX1	813	625	811	809	950	594
YDR102C	YDR102C	4	0	1	1	0	0
YDR103W	STE5	200	174	285	425	397	227
YDR104C	SPO71	37	47	52	257	238	111
YDR105C	TMS1	645	601	720	444	505	241
YDR106W	ARP10	12	5	10	12	29	38
YDR107C	TMN2	290	262	396	168	307	169
YDR108W	TRS85	110	89	111	331	257	136
YDR109C	YDR109C	141	144	155	256	149	100
YDR110W	FOB1	95	60	124	181	198	133
YDR111C	ALT2	418	307	429	303	482	229
YDR112W	IRC2	0	0	0	1	0	0
YDR113C	PDS1	27	29	44	37	67	30
YDR114C	YDR114C	0	0	0	0	0	0
YDR115W	YDR115W	153	136	163	4111	5627	3126
YDR116C	MRPL1	191	186	215	1618	2192	1044
YDR117C	TMA64	122	97	88	153	223	141
YDR118W	APC4	33	33	40	98	88	48
YDR118W-A	YDR118W-A	0	0	0	0	0	0
YDR119W	VBA4	1050	796	1183	1024	945	504
YDR119W-A	YDR119W-A	11	21	17	49	17	21
YDR120C	TRM1	513	427	577	439	568	345
YDR121W	DPB4	106	81	146	68	221	118
YDR122W	KIN1	553	547	683	889	1068	467
YDR123C	INO2	148	75	163	1172	1479	740
YDR124W	YDR124W	17	11	13	27	32	33
YDR125C	ECM18	36	39	33	476	596	260
YDR126W	SWF1	81	46	46	49	86	47
YDR127W	ARO1	7555	5919	9010	23624	26324	14917
YDR128W	MTC5	235	157	249	515	458	257
YDR129C	SAC6	3358	2616	3611	2000	2490	1489
YDR130C	FIN1	42	45	66	83	135	67
YDR131C	YDR131C	74	52	56	91	116	38
YDR132C	YDR132C	48	24	53	92	103	48
YDR133C	YDR133C	74	73	39	64	31	21
YDR135C	YCF1	1107	1166	1463	1529	1792	826
YDR136C	VPS61	2	8	0	0	5	3
YDR137W	RGP1	55	41	79	238	224	138
YDR138W	HPR1	96	96	106	249	283	146
YDR139C	RUB1	59	39	79	64	94	48
YDR140W	MTQ2	80	58	40	3	67	43
YDR141C	DOP1	341	315	400	531	639	479
YDR142C	PEX7	164	137	167	296	323	198
YDR143C	SAN1	547	296	455	273	479	263
YDR144C	MKC7	682	397	748	589	794	350
YDR145W	TAF12	98	88	124	125	331	166
YDR146C	SWI5	141	96	151	281	379	234
YDR147W	EKI1	83	72	109	300	424	214
YDR148C	KGD2	1424	1007	1406	557	696	385
YDR149C	YDR149C	1	0	0	0	2	0
YDR150W	NUM1	305	303	329	440	623	311
YDR151C	CTH1	203	193	303	178	393	237
YDR152W	GIR2	165	139	142	287	472	235
YDR153C	ENT5	260	164	302	253	327	216
YDR154C	YDR154C	935	1306	511	474	725	445
YDR155C	CPR1	6873	4584	6577	2691	4644	2561
YDR156W	RPA14	574	388	583	266	411	189
YDR157W	YDR157W	99	97	57	12	98	54
YDR158W	HOM2	6484	4615	5997	2684	2398	1669
YDR159W	SAC3	112	90	152	272	345	170
YDR160W	SSY1	104	134	155	388	279	117
YDR161W	YDR161W	215	225	277	289	234	155
YDR162C	NBP2	62	44	54	90	164	102
YDR163W	CWC15	19	16	20	12	54	46
YDR164C	SEC1	223	144	239	288	374	152
YDR165W	TRM82	259	209	240	311	421	276
YDR166C	SEC5	156	105	118	260	372	180
YDR167W	TAF10	128	115	132	322	383	207
YDR168W	CDC37	180	121	202	367	416	209
YDR169C	STB3	96	53	126	97	204	100
YDR169C-A	YDR169C-A	1	0	0	4	6	4
YDR170C	SEC7	1201	1030	1420	1476	1621	902
YDR170W-A	YDR170W-A	0	0	0	0	0	0
YDR171W	HSP42	2175	1601	2114	3907	5227	3307
YDR172W	SUP35	1404	941	1466	1934	2197	1210
YDR173C	ARG82	65	55	64	109	141	60
YDR174W	HMO1	1452	1104	1472	401	645	398
YDR175C	RSM24	160	98	143	2050	2633	1248
YDR176W	NGG1	100	93	103	196	356	149
YDR177W	UBC1	324	195	382	564	742	281
YDR178W	SDH4	641	483	491	329	446	266
YDR179C	CSN9	8	3	13	17	23	15
YDR179W-A	YDR179W-A	65	55	67	100	153	68
YDR180W	SCC2	144	120	137	120	364	174
YDR181C	SAS4	17	18	14	47	85	43
YDR182W	CDC1	499	359	484	313	480	232
YDR182W-A	YDR182W-A	3	8	2	13	0	2
YDR183C-A	YDR183C-A	9	14	13	86	44	18
YDR183W	PLP1	25	27	48	65	110	51
YDR184C	ATC1	86	92	88	215	279	193
YDR185C	UPS3	35	43	51	35	126	40
YDR186C	YDR186C	295	272	277	481	591	317
YDR187C	YDR187C	0	1	0	0	0	0
YDR188W	CCT6	3484	2273	3502	2005	1830	1124
YDR189W	SLY1	457	366	517	320	681	316
YDR190C	RVB1	663	576	780	902	1019	509
YDR191W	HST4	54	62	46	109	183	100
YDR192C	NUP42	183	110	188	107	142	92
YDR193W	YDR193W	0	2	0	0	0	1
YDR194C	MSS116	343	282	480	10186	11632	4968
YDR194W-A	YDR194W-A	0	0	0	0	0	0
YDR195W	REF2	77	61	55	124	169	84
YDR196C	CAB5	90	130	126	295	240	133
YDR197W	CBS2	118	70	120	346	359	173
YDR198C	RKM2	51	27	55	143	168	65
YDR199W	YDR199W	0	0	2	2	1	0
YDR200C	VPS64	101	72	94	100	240	113
YDR201W	SPC19	52	57	58	190	194	101
YDR202C	RAV2	95	70	109	201	148	82
YDR203W	YDR203W	0	0	0	0	0	0
YDR204W	COQ4	538	347	505	353	406	258
YDR205W	MSC2	455	369	510	233	344	167
YDR206W	EBS1	234	176	197	242	367	230
YDR207C	UME6	108	90	147	146	170	86
YDR208W	MSS4	298	291	374	702	816	391
YDR209C	YDR209C	0	0	2	3	1	0
YDR210C-C	YDR210C-C	0	0	0	0	0	0
YDR210C-D	YDR210C-D	0	0	0	0	0	0
YDR210W	YDR210W	36	96	52	130	87	82
YDR210W-A	YDR210W-A	0	0	0	0	0	0
YDR210W-B	YDR210W-B	0	0	0	0	0	0
YDR211W	GCD6	472	363	630	791	916	566
YDR212W	TCP1	3056	2157	2805	2407	1761	1204
YDR213W	UPC2	349	260	316	628	569	330
YDR214W	AHA1	2222	1629	2311	1595	1729	1078
YDR215C	YDR215C	0	0	8	0	0	0
YDR216W	ADR1	217	162	237	484	425	269
YDR217C	RAD9	75	100	91	176	176	110
YDR218C	SPR28	2	0	2	2	9	2
YDR219C	MFB1	83	93	85	308	317	166
YDR220C	YDR220C	3	0	2	4	7	4
YDR221W	GTB1	184	216	242	379	411	191
YDR222W	YDR222W	292	376	341	492	540	327
YDR223W	CRF1	18	14	7	80	63	20
YDR224C	HTB1	1060	801	1082	952	1092	659
YDR225W	HTA1	2672	2181	2782	3769	3302	2267
YDR226W	ADK1	5813	5150	6793	4007	3471	2122
YDR227W	SIR4	105	100	84	156	101	37
YDR228C	PCF11	90	102	63	166	254	101
YDR229W	IVY1	83	84	71	515	694	345
YDR230W	YDR230W	0	0	1	1	0	0
YDR231C	COX20	267	196	253	440	588	354
YDR232W	HEM1	2818	2248	2740	1022	1643	876
YDR233C	RTN1	2578	2061	2452	1043	1444	788
YDR234W	LYS4	1315	1032	1267	780	968	533
YDR235W	PRP42	81	62	82	109	202	103
YDR236C	FMN1	242	187	212	357	270	165
YDR237W	MRPL7	487	389	451	21593	24323	13778
YDR238C	SEC26	1466	1099	1673	1835	2260	1171
YDR239C	YDR239C	98	66	113	104	200	101
YDR240C	SNU56	72	49	72	147	233	123
YDR241W	BUD26	0	0	0	0	0	1
YDR242W	AMD2	64	37	27	97	72	30
YDR243C	PRP28	79	46	67	200	224	124
YDR244W	PEX5	192	124	149	355	319	208
YDR245W	MNN10	511	381	551	605	560	351
YDR246W	TRS23	135	105	131	116	125	77
YDR246W-A	YDR246W-A	7	0	4	1	7	6
YDR247W	VHS1	434	481	531	316	334	190
YDR248C	YDR248C	152	142	174	191	251	122
YDR249C	YDR249C	109	59	93	109	143	81
YDR250C	YDR250C	0	0	0	0	0	0
YDR251W	PAM1	240	230	267	391	645	348
YDR252W	BTT1	31	30	38	74	57	34
YDR253C	MET32	2	0	4	0	11	0
YDR254W	CHL4	29	39	38	80	78	42
YDR255C	RMD5	28	8	13	77	102	36
YDR256C	CTA1	11	1	6	28	28	10
YDR257C	RKM4	93	77	94	166	187	91
YDR258C	HSP78	1179	774	1251	2222	1937	1237
YDR259C	YAP6	22	34	17	38	31	14
YDR260C	SWM1	108	82	97	219	192	124
YDR261C	EXG2	391	341	486	450	463	265
YDR261C-C	YDR261C-C	0	0	0	0	0	0
YDR261C-D	YDR261C-D	0	0	0	0	0	0
YDR261W-A	YDR261W-A	0	0	0	0	0	0
YDR261W-B	YDR261W-B	0	0	0	0	0	0
YDR262W	YDR262W	337	340	249	408	400	199
YDR263C	DIN7	15	18	25	35	39	14
YDR264C	AKR1	1209	1366	1565	1782	2046	970
YDR265W	PEX10	173	151	177	396	467	246
YDR266C	YDR266C	228	158	277	176	351	198
YDR267C	CIA1	139	80	188	424	275	170
YDR268W	MSW1	266	197	232	668	530	363
YDR269C	YDR269C	1	0	0	0	3	1
YDR270W	CCC2	208	107	253	1562	1732	786
YDR271C	YDR271C	1	1	0	18	0	0
YDR272W	GLO2	234	186	209	616	427	290
YDR273W	DON1	7	2	6	20	29	7
YDR274C	YDR274C	1	0	0	21	0	5
YDR275W	BSC2	166	151	179	351	350	188
YDR276C	PMP3	1391	755	1260	766	1262	759
YDR277C	MTH1	60	28	72	64	76	49
YDR278C	YDR278C	4	0	7	0	2	0
YDR279W	RNH202	61	67	51	98	161	65
YDR280W	RRP45	168	82	145	340	287	187
YDR281C	PHM6	5	3	15	17	9	5
YDR282C	YDR282C	46	51	32	216	214	105
YDR283C	GCN2	175	160	161	418	438	204
YDR284C	DPP1	418	409	452	978	1068	484
YDR285W	ZIP1	13	13	10	22	82	26
YDR286C	YDR286C	39	25	32	473	580	303
YDR287W	INM2	136	76	161	169	167	83
YDR288W	NSE3	62	42	74	122	129	72
YDR289C	RTT103	18	13	26	75	122	55
YDR290W	YDR290W	0	0	0	0	0	0
YDR291W	HRQ1	140	119	157	319	305	214
YDR292C	SRP101	251	290	279	317	556	255
YDR293C	SSD1	1495	1211	1827	2536	3043	1514
YDR294C	DPL1	1254	1171	1441	1094	1237	716
YDR295C	HDA2	39	58	58	125	233	102
YDR296W	MHR1	373	295	427	6729	6330	3594
YDR297W	SUR2	1106	892	1232	545	708	391
YDR298C	ATP5	596	382	691	641	574	316
YDR299W	BFR2	88	76	84	187	250	130
YDR300C	PRO1	415	351	395	608	773	389
YDR301W	CFT1	383	366	430	657	712	422
YDR302W	GPI11	394	408	385	455	622	320
YDR303C	RSC3	368	297	340	235	374	224
YDR304C	CPR5	1158	899	1207	1084	1452	668
YDR305C	HNT2	115	156	133	309	365	250
YDR306C	YDR306C	97	76	77	121	156	119
YDR307W	YDR307W	197	219	225	441	307	170
YDR308C	SRB7	61	32	37	255	332	150
YDR309C	GIC2	381	305	367	188	399	174
YDR310C	SUM1	182	165	213	359	498	236
YDR311W	TFB1	103	88	80	175	258	153
YDR312W	SSF2	65	46	104	226	372	167
YDR313C	PIB1	69	57	87	49	124	95
YDR314C	RAD34	28	19	32	89	82	64
YDR315C	IPK1	19	23	29	19	58	34
YDR316W	OMS1	16	28	33	297	408	216
YDR316W-A	YDR316W-A	0	0	0	0	0	0
YDR316W-B	YDR316W-B	0	0	0	0	0	0
YDR317W	HIM1	12	6	5	38	20	6
YDR318W	MCM21	45	48	37	117	199	96
YDR319C	YDR319C	133	120	175	233	314	149
YDR320C	SWA2	240	215	347	243	250	114
YDR320C-A	DAD4	53	44	38	62	135	74
YDR320W-B	YDR320W-B	6	2	5	0	12	1
YDR321W	ASP1	3525	2375	3094	1657	1575	1051
YDR322C-A	TIM11	215	173	227	552	545	288
YDR322W	MRPL35	121	100	122	495	706	337
YDR323C	PEP7	50	21	48	130	57	62
YDR324C	UTP4	274	282	311	606	525	379
YDR325W	YCG1	82	91	59	140	348	129
YDR326C	YSP2	329	349	381	690	866	412
YDR327W	YDR327W	0	8	0	0	7	1
YDR328C	SKP1	970	760	1201	779	776	539
YDR329C	PEX3	123	91	162	395	440	250
YDR330W	UBX5	244	163	261	174	306	172
YDR331W	GPI8	304	282	443	450	612	318
YDR332W	IRC3	63	36	93	127	142	99
YDR333C	YDR333C	182	222	178	270	364	236
YDR334W	SWR1	155	138	160	584	672	372
YDR335W	MSN5	506	487	541	1029	1248	647
YDR336W	YDR336W	52	39	39	119	143	63
YDR337W	MRPS28	122	95	127	2039	2494	1238
YDR338C	YDR338C	170	126	201	528	388	225
YDR339C	FCF1	108	135	169	192	221	118
YDR340W	YDR340W	0	0	0	0	0	0
YDR341C	YDR341C	2580	1751	2673	1983	2051	1279
YDR342C	HXT7	46	61	51	73	41	10
YDR343C	HXT6	6	2	5	11	19	0
YDR344C	YDR344C	10	25	6	6	27	6
YDR345C	HXT3	13297	11788	17324	9564	8859	4979
YDR346C	SVF1	678	490	726	1340	1525	925
YDR347W	MRP1	482	361	504	7211	7738	5264
YDR348C	YDR348C	220	214	264	171	307	152
YDR349C	YPS7	586	557	658	565	555	271
YDR350C	ATP22	105	86	95	232	207	127
YDR351W	SBE2	153	116	144	316	414	251
YDR352W	YDR352W	270	260	369	353	479	275
YDR353W	TRR1	3368	2328	3365	2006	2198	1324
YDR354C-A	YDR354C-A	0	0	0	0	0	0
YDR354W	TRP4	565	412	528	464	456	291
YDR355C	YDR355C	0	0	0	0	1	0
YDR356W	SPC110	72	57	100	253	315	114
YDR357C	CNL1	136	97	104	105	180	110
YDR358W	GGA1	147	132	140	316	277	161
YDR359C	EAF1	200	174	291	250	372	192
YDR360W	OPI7	0	0	0	0	0	0
YDR361C	BCP1	211	169	272	384	410	306
YDR362C	TFC6	120	108	106	242	311	185
YDR363W	ESC2	37	15	42	71	121	66
YDR363W-A	SEM1	178	217	196	197	383	141
YDR364C	CDC40	79	47	72	192	141	62
YDR365C	ESF1	123	104	158	340	376	203
YDR365W-A	YDR365W-A	0	0	0	0	0	0
YDR365W-B	YDR365W-B	0	0	0	0	0	0
YDR366C	YDR366C	2	6	3	0	0	1
YDR367W	KEI1	359	299	331	521	383	188
YDR368W	YPR1	806	496	835	347	524	313
YDR369C	XRS2	39	32	36	82	63	47
YDR370C	YDR370C	67	27	49	81	113	64
YDR371C-A	YDR371C-A	0	0	0	0	0	0
YDR371W	CTS2	39	40	46	117	150	59
YDR372C	VPS74	243	226	259	321	422	181
YDR373W	FRQ1	320	324	314	486	567	274
YDR374C	YDR374C	1	0	0	0	0	4
YDR374W-A	YDR374W-A	95	47	81	59	129	108
YDR375C	BCS1	279	190	263	5756	7788	4409
YDR376W	ARH1	170	218	181	647	675	350
YDR377W	ATP17	450	305	378	283	339	219
YDR378C	LSM6	537	459	420	626	725	462
YDR379C-A	YDR379C-A	26	33	36	58	82	47
YDR379W	RGA2	66	53	63	143	209	89
YDR380W	ARO10	7	7	10	0	5	5
YDR381C-A	YDR381C-A	37	32	28	582	760	427
YDR381W	YRA1	1377	1000	1654	2079	2154	1190
YDR382W	RPP2B	5184	3579	4893	2846	1943	1538
YDR383C	NKP1	31	16	21	51	84	30
YDR384C	ATO3	537	333	558	277	313	175
YDR385W	EFT2	8015	7559	6978	3254	2684	1865
YDR386W	MUS81	20	39	22	42	81	57
YDR387C	YDR387C	371	276	412	1869	1872	1076
YDR388W	RVS167	2181	1798	2317	849	1295	779
YDR389W	SAC7	234	197	243	464	643	270
YDR390C	UBA2	130	155	234	212	323	197
YDR391C	YDR391C	323	295	326	262	257	208
YDR392W	SPT3	76	74	97	160	248	158
YDR393W	SHE9	41	76	51	238	189	107
YDR394W	RPT3	1302	1065	1381	1385	1611	933
YDR395W	SXM1	994	869	1081	1233	1319	866
YDR396W	YDR396W	4	0	0	0	0	0
YDR397C	NCB2	125	97	114	224	171	116
YDR398W	UTP5	523	500	598	516	686	345
YDR399W	HPT1	564	406	632	1508	1847	931
YDR400W	URH1	421	300	401	434	318	263
YDR401W	YDR401W	7	5	5	1	1	4
YDR402C	DIT2	3	1	1	24	0	3
YDR403W	DIT1	16	28	11	26	20	11
YDR404C	RPB7	398	265	375	439	558	314
YDR405W	MRP20	175	180	206	1321	2252	1067
YDR406W	PDR15	1262	1166	1682	964	1304	665
YDR406W-A	YDR406W-A	3	0	0	0	13	0
YDR407C	TRS120	283	279	254	487	606	341
YDR408C	ADE8	1047	709	969	1042	1074	880
YDR409W	SIZ1	124	118	133	149	253	119
YDR410C	STE14	355	289	376	514	465	282
YDR411C	DFM1	412	348	474	258	430	259
YDR412W	RRP17	39	36	26	90	92	43
YDR413C	YDR413C	0	0	0	0	0	1
YDR414C	ERD1	208	197	164	507	339	150
YDR415C	YDR415C	220	172	249	262	312	200
YDR416W	SYF1	94	98	97	217	294	126
YDR417C	YDR417C	4	0	1	0	0	0
YDR418W	RPL12B	4370	3811	4439	3794	4737	2954
YDR419W	RAD30	101	52	97	178	191	106
YDR420W	HKR1	186	179	221	296	344	160
YDR421W	ARO80	77	73	117	211	192	109
YDR422C	SIP1	225	228	307	296	522	256
YDR423C	CAD1	204	123	249	389	413	201
YDR424C	DYN2	76	54	78	165	137	80
YDR425W	SNX41	88	56	76	106	154	82
YDR426C	YDR426C	4	4	6	0	7	6
YDR427W	RPN9	498	519	634	618	600	352
YDR428C	BNA7	86	51	92	73	97	84
YDR429C	TIF35	706	524	852	824	1077	601
YDR430C	CYM1	498	330	508	7682	7826	4342
YDR431W	YDR431W	0	0	0	0	0	0
YDR432W	NPL3	2748	2617	3068	1009	1310	626
YDR433W	YDR433W	0	0	0	0	0	0
YDR434W	GPI17	270	179	277	315	403	194
YDR435C	PPM1	182	133	150	158	140	99
YDR436W	PPZ2	263	285	327	275	380	244
YDR437W	GPI19	40	26	39	46	78	51
YDR438W	THI74	124	115	137	192	172	98
YDR439W	LRS4	57	38	40	61	87	56
YDR440W	DOT1	91	47	59	73	102	65
YDR441C	APT2	247	175	213	384	313	234
YDR442W	YDR442W	1	0	0	0	3	0
YDR443C	SSN2	217	262	247	376	505	236
YDR444W	YDR444W	148	153	178	256	261	128
YDR445C	YDR445C	0	0	0	0	0	0
YDR446W	ECM11	0	7	0	0	5	0
YDR447C	RPS17B	4975	3778	4695	4624	3405	3191
YDR448W	ADA2	65	50	63	99	207	78
YDR449C	UTP6	87	62	77	254	193	113
YDR450W	RPS18A	3895	2632	3782	3534	3702	2353
YDR451C	YHP1	222	162	214	494	633	286
YDR452W	PPN1	333	269	327	626	722	261
YDR453C	TSA2	648	548	570	147	297	186
YDR454C	GUK1	1724	1062	1487	1119	1510	1041
YDR455C	YDR455C	0	0	0	0	0	0
YDR456W	NHX1	1454	1030	1416	558	609	316
YDR457W	TOM1	1409	1182	1616	3958	4240	2166
YDR458C	HEH2	71	60	62	157	155	113
YDR459C	PFA5	131	98	147	137	108	71
YDR460W	TFB3	64	43	86	149	165	98
YDR461C-A	YDR461C-A	177	136	212	106	192	144
YDR461W	MFA1	224	201	227	210	299	167
YDR462W	MRPL28	192	90	214	1997	3120	1350
YDR463W	STP1	162	145	203	155	314	172
YDR464C-A	YDR464C-A	0	0	0	0	0	0
YDR464W	SPP41	99	108	114	106	279	121
YDR465C	RMT2	217	159	296	219	303	264
YDR466W	PKH3	134	169	165	166	287	126
YDR467C	YDR467C	3	7	5	19	7	8
YDR468C	TLG1	82	46	82	239	206	79
YDR469W	SDC1	48	14	32	106	83	51
YDR470C	UGO1	191	156	210	255	358	227
YDR471W	RPL27B	1930	1392	1975	1890	2120	1341
YDR472W	TRS31	204	127	190	140	167	121
YDR473C	PRP3	42	17	35	81	125	51
YDR475C	JIP4	482	377	515	609	797	485
YDR476C	YDR476C	653	459	554	209	381	241
YDR477W	SNF1	482	522	543	823	945	463
YDR478W	SNM1	18	10	8	9	20	10
YDR479C	PEX29	275	226	348	499	445	277
YDR480W	DIG2	60	38	50	74	44	27
YDR481C	PHO8	976	816	1016	516	618	361
YDR482C	CWC21	58	45	70	193	307	115
YDR483W	KRE2	1891	1560	2136	1165	1112	588
YDR484W	VPS52	58	69	68	103	159	101
YDR485C	VPS72	44	57	51	196	179	93
YDR486C	VPS60	57	64	83	84	143	85
YDR487C	RIB3	1379	888	1174	1023	1109	740
YDR488C	PAC11	182	104	193	320	302	150
YDR489W	SLD5	69	42	71	115	99	57
YDR490C	PKH1	403	281	408	364	295	191
YDR491C	YDR491C	0	1	0	2	0	0
YDR492W	IZH1	234	190	260	232	341	162
YDR493W	MZM1	125	120	88	2835	3758	2059
YDR494W	RSM28	113	96	98	1284	1425	685
YDR495C	VPS3	58	54	49	94	124	44
YDR496C	PUF6	186	106	149	315	446	278
YDR497C	ITR1	7771	6653	8670	4407	4439	2492
YDR498C	SEC20	257	210	217	307	221	110
YDR499W	LCD1	34	44	32	79	77	51
YDR500C	RPL37B	2770	1860	2634	1724	2260	1233
YDR501W	PLM2	56	62	41	58	85	23
YDR502C	SAM2	3232	2141	3389	2044	1966	1204
YDR503C	LPP1	116	105	107	171	319	157
YDR504C	SPG3	17	19	17	3	43	20
YDR505C	PSP1	294	237	351	311	553	261
YDR506C	YDR506C	54	43	80	145	134	99
YDR507C	GIN4	213	149	237	472	737	395
YDR508C	GNP1	3069	2993	3635	1691	2043	967
YDR509W	YDR509W	0	0	0	0	0	0
YDR510C-A	YDR510C-A	0	0	0	0	0	0
YDR510W	SMT3	567	444	583	374	453	242
YDR511W	ACN9	178	207	176	5735	6690	3499
YDR512C	EMI1	76	33	64	102	165	111
YDR513W	GRX2	1239	2489	1366	1228	1299	636
YDR514C	YDR514C	103	42	172	264	278	167
YDR515W	SLF1	33	21	16	224	260	113
YDR516C	EMI2	3082	2271	3261	1558	1504	1021
YDR517W	GRH1	1521	1150	1449	737	803	564
YDR518W	EUG1	570	553	689	438	651	286
YDR519W	FPR2	324	218	301	409	297	211
YDR520C	URC2	78	63	70	159	209	127
YDR521W	YDR521W	0	0	0	0	0	0
YDR522C	SPS2	0	4	0	0	0	0
YDR523C	SPS1	2	0	1	17	10	2
YDR524C	AGE1	108	114	180	234	322	129
YDR524C-A	YDR524C-A	2	0	9	0	18	0
YDR524C-B	YDR524C-B	11617	7123	10414	6851	8663	4156
YDR524W-C	YDR524W-C	0	0	0	0	0	2
YDR525W	API2	1	0	0	0	1	0
YDR525W-A	SNA2	322	367	318	365	263	247
YDR526C	YDR526C	0	0	0	8	0	0
YDR527W	RBA50	65	60	51	98	162	64
YDR528W	HLR1	64	37	61	32	98	47
YDR529C	QCR7	547	614	519	376	475	291
YDR530C	APA2	174	105	205	199	243	118
YDR531W	CAB1	429	302	485	371	644	340
YDR532C	KRE28	12	22	13	55	33	32
YDR533C	HSP31	505	325	463	378	486	288
YDR534C	FIT1	7	1	2	19	0	2
YDR535C	YDR535C	5	1	5	0	0	1
YDR536W	STL1	1	0	0	0	0	4
YDR537C	YDR537C	0	0	0	8	2	0
YDR538W	PAD1	114	87	210	172	180	89
YDR539W	FDC1	431	354	488	380	428	231
YDR540C	IRC4	7	4	13	19	13	11
YDR541C	YDR541C	80	52	69	100	104	26
YDR542W	PAU10	0	0	0	0	0	0
YDR543C	YDR543C	1	0	0	0	0	0
YDR544C	YDR544C	0	0	0	0	0	0
YDR545C-A	YDR545C-A	0	0	0	0	0	0
YDR545W	YRF1-1	0	0	0	0	0	0
YEL001C	IRC22	1073	852	1319	1001	1085	644
YEL002C	WBP1	1395	1363	1771	1103	1081	527
YEL003W	GIM4	194	193	220	148	146	101
YEL004W	YEA4	40	64	61	54	50	37
YEL005C	VAB2	45	17	41	35	60	21
YEL006W	YEA6	168	96	120	214	288	172
YEL007W	YEL007W	336	331	363	323	684	347
YEL008C-A	YEL008C-A	2	3	6	2	12	12
YEL008W	YEL008W	7	1	0	20	15	6
YEL009C	GCN4	2465	2087	2520	2384	2887	1416
YEL009C-A	YEL009C-A	3	3	0	0	1	0
YEL010W	YEL010W	0	0	0	0	0	0
YEL011W	GLC3	445	329	490	641	573	417
YEL012W	UBC8	76	57	87	320	171	98
YEL013W	VAC8	965	730	931	929	841	528
YEL014C	YEL014C	0	0	0	0	5	0
YEL015W	EDC3	222	169	229	574	601	369
YEL016C	NPP2	80	104	79	154	151	71
YEL017C-A	PMP2	1629	1202	1407	835	826	513
YEL017W	GTT3	754	638	833	484	588	319
YEL018C-A	YEL018C-A	0	0	0	0	0	0
YEL018W	EAF5	22	20	27	60	111	57
YEL019C	MMS21	32	8	22	7	10	9
YEL020C	YEL020C	190	154	213	181	168	130
YEL020C-B	YEL020C-B	2	0	1	0	1	1
YEL020W-A	TIM9	151	155	153	10562	10978	7399
YEL021W	URA3	0	0	0	0	2	1
YEL022W	GEA2	322	350	430	570	894	412
YEL023C	YEL023C	15	9	9	44	57	34
YEL024W	RIP1	267	197	363	380	357	187
YEL025C	YEL025C	222	151	227	468	438	221
YEL026W	SNU13	808	624	800	710	752	492
YEL027W	VMA3	7054	5756	6906	4471	3622	1829
YEL028W	YEL028W	14	8	2	22	33	22
YEL029C	BUD16	141	121	185	149	125	128
YEL030C-A	YEL030C-A	0	0	0	0	0	0
YEL030W	ECM10	23	15	21	54	49	40
YEL031W	SPF1	6491	5592	7738	3334	3406	1740
YEL032C-A	YEL032C-A	0	0	0	0	0	0
YEL032W	MCM3	1362	931	1355	1013	998	614
YEL033W	MTC7	6	2	0	2	1	2
YEL034C-A	YEL034C-A	3	1	2	4	22	7
YEL034W	HYP2	9089	5873	9219	7385	7052	4344
YEL035C	UTR5	1	4	0	3	1	10
YEL036C	ANP1	357	329	431	280	317	199
YEL037C	RAD23	1034	901	1202	868	822	488
YEL038W	UTR4	495	398	457	315	242	207
YEL039C	CYC7	13	6	13	0	34	20
YEL040W	UTR2	3424	3252	4464	3029	3339	1623
YEL041W	YEF1	62	34	74	107	100	64
YEL042W	GDA1	1483	1420	1858	945	749	418
YEL043W	YEL043W	199	259	314	221	444	152
YEL044W	IES6	315	197	228	316	392	222
YEL045C	YEL045C	270	188	288	134	242	83
YEL046C	GLY1	5186	3474	4777	2462	2973	1884
YEL047C	YEL047C	1564	1036	1563	439	451	330
YEL048C	TCA17	39	7	21	29	53	33
YEL049W	PAU2	12	8	6	13	13	2
YEL050C	RML2	461	360	459	12879	15082	8163
YEL050W-A	YEL050W-A	0	0	0	0	0	0
YEL051W	VMA8	955	912	1131	1061	889	593
YEL052W	AFG1	520	314	551	489	546	283
YEL053C	MAK10	165	148	146	554	549	343
YEL053W-A	YEL053W-A	0	0	0	0	0	1
YEL054C	RPL12A	5152	4335	4833	3754	3807	2189
YEL055C	POL5	361	356	495	754	743	416
YEL056W	HAT2	271	159	252	487	504	255
YEL057C	YEL057C	3	0	7	13	0	0
YEL058W	PCM1	1886	1354	1728	1220	1335	831
YEL059C-A	SOM1	30	37	29	38	100	28
YEL059W	HHY1	2	0	2	0	0	0
YEL060C	PRB1	3840	2901	3920	1701	2504	1357
YEL061C	CIN8	87	66	104	268	207	144
YEL062W	NPR2	109	87	165	216	256	167
YEL063C	CAN1	1008	889	1187	906	999	453
YEL064C	AVT2	55	50	90	111	110	80
YEL065W	SIT1	649	567	873	641	961	412
YEL066W	HPA3	279	241	213	219	200	157
YEL067C	YEL067C	12	3	10	0	30	16
YEL068C	YEL068C	85	45	131	65	117	69
YEL069C	HXT13	1	0	1	0	0	1
YEL070W	DSF1	0	10	6	0	0	2
YEL071W	DLD3	5483	4051	5646	3177	3646	1855
YEL072W	RMD6	13	3	29	46	38	13
YEL073C	YEL073C	21	39	22	53	72	44
YEL074W	YEL074W	0	0	0	0	0	0
YEL075C	YEL075C	0	0	0	0	0	0
YEL075W-A	YEL075W-A	0	0	0	0	0	0
YEL076C	YEL076C	0	0	0	0	0	0
YEL076C-A	YEL076C-A	0	0	0	0	0	0
YEL077C	YEL077C	3	7	2	3	7	3
YEL077W-A	YEL077W-A	0	0	0	0	0	0
YER001W	MNN1	313	253	395	375	503	267
YER002W	NOP16	26	11	38	49	121	37
YER003C	PMI40	3197	2368	3099	1095	1217	677
YER004W	FMP52	683	497	719	404	550	362
YER005W	YND1	287	270	286	462	511	327
YER006C-A	YER006C-A	0	0	0	0	0	0
YER006W	NUG1	918	519	884	804	603	405
YER007C-A	TMA20	309	221	341	249	241	180
YER007W	PAC2	35	55	72	93	135	58
YER008C	SEC3	208	171	208	310	519	316
YER009W	NTF2	1619	1161	1409	1092	1228	815
YER010C	YER010C	233	138	218	193	293	171
YER011W	TIR1	869	710	816	412	505	330
YER012W	PRE1	335	228	383	613	785	339
YER013W	PRP22	108	103	114	246	369	208
YER014C-A	BUD25	0	0	0	0	0	1
YER014W	HEM14	201	124	278	193	310	148
YER015W	FAA2	74	53	81	68	99	68
YER016W	BIM1	79	60	93	61	97	76
YER017C	AFG3	794	633	872	629	922	493
YER018C	SPC25	160	119	131	128	163	121
YER019C-A	SBH2	1316	1101	1058	1266	2352	1368
YER019W	ISC1	1014	653	915	402	696	400
YER020W	GPA2	519	284	497	564	523	326
YER021W	RPN3	1139	1137	1410	1811	2377	1249
YER022W	SRB4	73	47	62	160	209	73
YER023C-A	YER023C-A	0	0	0	0	0	0
YER023W	PRO3	4425	2942	4421	2079	1887	1101
YER024W	YAT2	56	64	75	85	121	78
YER025W	GCD11	2019	1328	2200	1645	1825	1009
YER026C	CHO1	2332	1878	2092	3790	4324	2984
YER027C	GAL83	1084	877	1165	650	1153	519
YER028C	MIG3	99	79	116	163	132	99
YER029C	SMB1	43	29	74	77	120	74
YER030W	CHZ1	12	8	12	43	103	55
YER031C	YPT31	695	421	551	619	621	307
YER032W	FIR1	101	90	155	103	219	60
YER033C	ZRG8	100	97	101	107	145	82
YER034W	YER034W	73	45	90	42	80	34
YER035W	EDC2	442	299	433	762	872	407
YER036C	ARB1	4493	3471	4400	2492	2884	1527
YER037W	PHM8	459	284	620	596	626	377
YER038C	KRE29	22	14	27	50	57	30
YER038W-A	YER038W-A	10	5	12	2	12	5
YER039C	HVG1	81	44	58	120	46	60
YER039C-A	YER039C-A	23	5	14	3	3	13
YER040W	GLN3	73	91	124	129	322	154
YER041W	YEN1	54	39	74	114	105	77
YER042W	MXR1	113	133	123	151	163	90
YER043C	SAH1	27111	17616	25479	7886	8791	5387
YER044C	ERG28	766	482	652	843	820	596
YER044C-A	MEI4	4	2	11	45	11	9
YER045C	ACA1	118	123	130	126	222	149
YER046W	SPO73	26	29	23	67	63	35
YER046W-A	YER046W-A	0	0	0	0	2	0
YER047C	SAP1	106	121	123	116	182	119
YER048C	CAJ1	225	197	288	338	391	188
YER048W-A	ISD11	153	140	126	242	226	142
YER049W	TPA1	1235	1261	1504	2299	1913	960
YER050C	RSM18	101	86	90	755	903	481
YER051W	JHD1	89	101	131	174	199	71
YER052C	HOM3	1547	1328	1524	919	906	510
YER053C	PIC2	681	516	709	674	771	478
YER053C-A	YER053C-A	21	3	19	15	14	15
YER054C	GIP2	14	21	41	120	145	74
YER055C	HIS1	3691	2675	3793	5246	4812	3249
YER056C	FCY2	2991	2941	3337	3150	2729	1511
YER056C-A	RPL34A	2066	1363	1776	1865	2266	1160
YER057C	HMF1	737	420	693	190	291	202
YER058W	PET117	53	32	59	2974	4530	2007
YER059W	PCL6	94	66	54	161	210	103
YER060W	FCY21	501	588	409	547	417	255
YER060W-A	FCY22	9	8	6	22	34	14
YER061C	CEM1	239	171	324	535	469	319
YER062C	HOR2	2011	1283	1980	1384	1397	867
YER063W	THO1	474	386	478	213	361	201
YER064C	YER064C	517	403	419	395	495	379
YER065C	ICL1	95	50	88	117	116	100
YER066C-A	YER066C-A	0	0	1	0	1	2
YER066W	RRT13	15	9	15	18	28	19
YER067C-A	YER067C-A	1	0	0	2	2	0
YER067W	RGI1	251	215	280	228	432	233
YER068C-A	YER068C-A	0	0	0	0	0	1
YER068W	MOT2	344	273	362	279	473	247
YER069W	ARG5,6	838	563	774	531	496	339
YER070W	RNR1	4076	2894	4442	5108	5914	3368
YER071C	YER071C	107	63	73	83	90	71
YER072W	VTC1	547	358	595	448	465	266
YER073W	ALD5	1086	739	1085	1294	1067	778
YER074W	RPS24A	2146	1276	1809	2397	2701	2022
YER074W-A	YOS1	141	115	149	347	235	151
YER075C	PTP3	138	113	84	106	259	133
YER076C	YER076C	81	62	79	118	162	115
YER076W-A	YER076W-A	1	0	0	0	0	2
YER077C	YER077C	48	18	41	374	372	186
YER078C	ICP55	180	153	163	495	314	167
YER078W-A	YER078W-A	2	0	0	0	3	2
YER079C-A	YER079C-A	0	0	0	0	2	0
YER079W	YER079W	89	53	58	47	152	76
YER080W	AIM9	251	247	332	217	437	225
YER081W	SER3	211	249	260	253	258	168
YER082C	UTP7	172	191	202	383	493	260
YER083C	GET2	533	494	652	300	373	307
YER084W	YER084W	0	6	5	0	3	4
YER084W-A	YER084W-A	0	0	0	0	2	1
YER085C	YER085C	0	0	2	0	4	1
YER086W	ILV1	3854	2808	3657	1532	1227	742
YER087C-A	YER087C-A	2	3	3	3	9	3
YER087C-B	SBH1	282	281	246	292	354	188
YER087W	AIM10	92	62	57	544	510	213
YER088C	DOT6	695	614	763	703	942	432
YER088C-A	YER088C-A	129	125	171	29	75	47
YER088W-B	YER088W-B	2	2	0	7	1	5
YER089C	PTC2	1272	939	1543	641	775	473
YER090C-A	YER090C-A	0	0	0	0	0	0
YER090W	TRP2	1459	1039	1444	703	904	480
YER091C	MET6	14974	9642	15537	7115	7163	4162
YER091C-A	YER091C-A	0	0	0	0	0	0
YER092W	IES5	153	62	135	181	237	161
YER093C	TSC11	90	63	130	207	403	186
YER093C-A	AIM11	75	43	85	1342	1560	829
YER094C	PUP3	1523	978	1584	1143	940	651
YER095W	RAD51	765	561	754	697	756	479
YER096W	SHC1	14	3	20	14	11	5
YER097W	YER097W	17	22	15	23	33	9
YER098W	UBP9	44	29	56	96	172	53
YER099C	PRS2	303	230	322	586	365	261
YER100W	UBC6	229	142	284	148	224	120
YER101C	AST2	113	76	91	157	158	116
YER102W	RPS8B	4537	3313	3897	4645	3606	2590
YER103W	SSA4	655	465	641	1226	1294	709
YER104W	RTT105	52	41	31	84	84	51
YER105C	NUP157	606	540	854	1175	1055	587
YER106W	MAM1	3	0	1	0	0	1
YER107C	GLE2	687	457	625	3631	3345	1846
YER107W-A	YER107W-A	1	0	0	0	0	0
YER109C	FLO8	117	66	160	108	181	93
YER110C	KAP123	7253	4917	7344	2992	3665	1964
YER111C	SWI4	78	68	67	93	156	76
YER112W	LSM4	84	64	132	164	216	120
YER113C	TMN3	184	237	285	354	401	199
YER114C	BOI2	368	281	487	525	660	281
YER115C	SPR6	112	59	81	103	93	43
YER116C	SLX8	42	34	40	129	89	61
YER117W	RPL23B	5503	3391	5032	3922	3649	2957
YER118C	SHO1	110	124	97	100	215	107
YER119C	AVT6	634	484	641	257	306	182
YER119C-A	YER119C-A	2	0	0	16	0	0
YER120W	SCS2	2825	2274	2685	777	1184	699
YER121W	YER121W	8	4	6	0	9	6
YER122C	GLO3	473	311	520	1510	1861	891
YER123W	YCK3	51	69	85	211	250	115
YER124C	DSE1	467	477	567	1291	1275	613
YER125W	RSP5	1569	1040	1853	1868	2145	1033
YER126C	NSA2	244	124	212	465	544	252
YER127W	LCP5	85	61	48	225	417	147
YER128W	YER128W	30	21	25	34	42	20
YER129W	SAK1	158	121	201	246	344	166
YER130C	YER130C	456	518	639	1285	1302	722
YER131W	RPS26B	3453	2861	3186	7007	13083	5655
YER132C	PMD1	204	163	213	392	442	251
YER133W	GLC7	879	817	885	1062	1122	726
YER133W-A	YER133W-A	0	0	1	0	0	1
YER134C	YER134C	155	88	173	189	165	104
YER135C	YER135C	1	0	6	0	0	0
YER136W	GDI1	783	535	863	838	1210	620
YER137C	YER137C	17	8	24	24	19	13
YER137C-A	YER137C-A	0	0	0	0	0	0
YER137W-A	YER137W-A	1	2	1	0	1	0
YER138C	YER138C	0	0	0	0	0	0
YER138W-A	YER138W-A	0	0	0	0	0	0
YER139C	RTR1	33	23	56	36	72	51
YER140W	YER140W	60	59	60	158	149	83
YER141W	COX15	1278	1075	1317	3343	3252	2201
YER142C	MAG1	37	28	38	54	80	48
YER143W	DDI1	354	213	361	465	487	304
YER144C	UBP5	260	230	256	304	337	215
YER145C	FTR1	3630	3431	4296	2565	2387	1336
YER145C-A	YER145C-A	2	0	0	0	0	5
YER146W	LSM5	316	177	222	410	518	352
YER147C	SCC4	184	170	219	118	224	138
YER147C-A	YER147C-A	0	0	0	2	15	0
YER148W	SPT15	288	225	336	281	516	248
YER148W-A	YER148W-A	2	0	0	9	3	0
YER149C	PEA2	137	106	128	195	277	130
YER150W	SPI1	1277	881	1265	555	1133	609
YER151C	UBP3	355	326	405	686	775	485
YER152C	YER152C	642	468	562	403	485	340
YER152W-A	YER152W-A	0	4	0	15	9	4
YER153C	PET122	51	46	69	40	62	30
YER154W	OXA1	792	640	716	2588	3564	1964
YER155C	BEM2	675	557	704	1224	1652	754
YER156C	YER156C	1021	754	1092	563	717	412
YER157W	COG3	151	120	215	261	289	223
YER158C	YER158C	276	294	302	219	291	146
YER158W-A	YER158W-A	0	0	0	0	6	2
YER159C	BUR6	64	91	44	226	222	147
YER159C-A	YER159C-A	0	0	0	0	0	0
YER160C	YER160C	0	0	0	0	0	0
YER161C	SPT2	80	111	77	147	178	91
YER162C	RAD4	34	22	65	97	115	82
YER163C	YER163C	695	299	558	2270	1228	923
YER164W	CHD1	341	297	351	740	956	472
YER165C-A	YER165C-A	0	0	0	0	0	0
YER165W	PAB1	8833	5807	9259	3505	3786	1921
YER166W	DNF1	730	642	918	990	1241	619
YER167W	BCK2	135	151	141	146	219	149
YER168C	CCA1	367	281	351	476	497	290
YER169W	RPH1	182	141	149	212	347	197
YER170W	ADK2	76	50	95	964	1033	457
YER171W	RAD3	210	161	206	394	376	241
YER172C	BRR2	293	216	379	751	658	364
YER172C-A	YER172C-A	0	0	0	0	0	3
YER173W	RAD24	75	49	109	68	82	31
YER174C	GRX4	84	53	59	114	89	49
YER175C	TMT1	130	112	181	215	185	131
YER175W-A	YER175W-A	0	0	0	0	1	0
YER176W	ECM32	283	225	271	460	575	287
YER177W	BMH1	12083	9093	11692	4683	5506	3310
YER178W	PDA1	12311	8114	11674	3441	2955	2213
YER179W	DMC1	16	4	6	7	31	13
YER180C	ISC10	38	18	57	102	46	21
YER180C-A	SLO1	16	4	21	18	19	12
YER181C	YER181C	3	0	0	0	10	1
YER182W	FMP10	124	96	133	1068	1115	570
YER183C	FAU1	191	72	136	153	247	159
YER184C	YER184C	60	29	47	93	117	69
YER185W	PUG1	26	16	34	44	16	17
YER186C	YER186C	149	128	135	239	242	131
YER187W	YER187W	14	7	18	15	32	13
YER188C-A	YER188C-A	0	0	0	3	0	0
YER188W	YER188W	32	31	50	19	48	21
YER189W	YER189W	0	0	0	0	0	0
YER190C-A	YER190C-A	0	0	0	0	0	0
YER190C-B	YER190C-B	0	0	0	0	0	0
YER190W	YRF1-2	0	0	0	0	1	0
YFL001W	DEG1	132	95	158	180	362	192
YFL002C	SPB4	206	128	227	306	297	189
YFL002W-A	YFL002W-A	0	0	0	0	0	0
YFL002W-B	YFL002W-B	0	0	0	0	0	0
YFL003C	MSH4	16	12	11	4	8	6
YFL004W	VTC2	545	397	535	768	881	437
YFL005W	SEC4	905	775	864	1180	1495	879
YFL007W	BLM10	1242	914	1385	2297	2446	1339
YFL008W	SMC1	95	92	85	336	573	238
YFL009W	CDC4	393	278	497	465	449	282
YFL010C	WWM1	1496	1093	1339	431	670	391
YFL010W-A	AUA1	0	0	0	0	0	4
YFL011W	HXT10	8	11	25	1	0	10
YFL012W	YFL012W	1	0	1	10	2	1
YFL012W-A	YFL012W-A	0	0	0	1	3	1
YFL013C	IES1	50	55	56	159	162	88
YFL013W-A	YFL013W-A	0	1	1	2	0	0
YFL014W	HSP12	116	108	174	81	100	84
[truncated: 4,699 more rows]

## Sheet: T3, PUF3 interacting mRNAs
Core ORFs (415)	Gene Name	Description		RIP-seq only (720)	Gene Name	Description		PAR-clip only (661)	Gene Name	Description
YAL001C	TFC3	Subunit of RNA polymerase III transcription initiation factor complex; part of the TauB domain of TFIIIC that binds DNA at the BoxB promoter sites of tRNA and similar genes; cooperates with Tfc6p in DNA binding; largest of six subunits of the RNA polymerase III transcription initiation factor complex (TFIIIC)		R0010W	FLP1	Site-specific recombinase encoded on the 2-micron plasmid; required for 2-micron plasmid propagation as part of a plasmid amplification system that compensates for any copy number decreases caused by missegregation events		YAL003W	EFB1	Translation elongation factor 1 beta; stimulates nucleotide exchange to regenerate EF-1 alpha-GTP for the next elongation cycle; part of the EF-1 complex, which facilitates binding of aminoacyl-tRNA to the ribosomal A site
YAL017W	PSK1	PAS domain-containing serine/threonine protein kinase; coordinately regulates protein synthesis and carbohydrate metabolism and storage in response to a unknown metabolite that reflects nutritional status; PSK1 has a paralog, PSK2, that arose from the whole genome duplication		R0020C	REP1	Master regulator that regulates transcript levels of the FLP1 gene; acts in concert with Rep2p to regulate transcript levels of the FLP1 gene that promotes plasmid copy amplification and 2-micron plasmid-inheritance; also autoregulates levels of its own transcript; both Rep1p and Rep2p are sumoylated which is important for function		YAL005C	SSA1	ATPase involved in protein folding and NLS-directed nuclear transport; member of HSP70 family; forms chaperone complex with Ydj1p; localized to nucleus, cytoplasm, and cell wall; 98% identical with paralog Ssa2p, but subtle differences between the two proteins provide functional specificity with respect to propagation of yeast [URE3] prions and vacuolar-mediated degradations of gluconeogenesis en…
YAL029C	MYO4	Type V myosin motor involved in actin-based transport of cargos; required for mRNA transport, including ASH1 mRNA, and facilitating the growth and movement of ER tubules into the growing bud along with She3p; MYO4 has a paralog, MYO2, that arose from the whole genome duplication		YAL011W	SWC3	Protein of unknown function; component of the SWR1 complex, which exchanges histone variant H2AZ (Htz1p) for chromatin-bound histone H2A; required for formation of nuclear-associated array of smooth endoplasmic reticulum known as karmellae		YAL023C	PMT2	Protein O-mannosyltransferase of the ER membrane; transfers mannose residues from dolichyl phosphate-D-mannose to protein serine/threonine residues; involved in ER quality control; acts in a complex with Pmt1p, can instead interact with Pmt5p; antifungal drug target; PMT2 has a paralog, PMT3, that arose from the whole genome duplication
YAL035W	FUN12	Translation initiation factor eIF5B; GTPase that promotes Met-tRNAiMet binding to ribosomes and ribosomal subunit joining; promotes GTP-dependent maturation of 18S rRNA by Nob1p; protein abundance increases in response to DNA replication stress; homolog of bacterial IF2		YAL027W	SAW1	5'- and 3'-flap DNA binding protein; recruits Rad1p-Rad10p to single-strand annealing intermediates with 3' non-homologous tails for removal during double-strand break repair; complexes with Rad1p-Rad10p and stimulates its endonuclease activity; green fluorescent protein (GFP)-fusion protein localizes to the nucleus		YAL028W	FRT2	Tail-anchored ER membrane protein of unknown function; interacts with homolog Frt1p; promotes growth in conditions of high Na+, alkaline pH, or cell wall stress, possibly via a role in posttranslational translocation; potential Cdc28p substrate; FRT2 has a paralog, FRT1, that arose from the whole genome duplication
YAL039C	CYC3	Cytochrome c heme lyase (holocytochrome c synthase); attaches heme to apo-cytochrome c (Cyc1p or Cyc7p) in the mitochondrial intermembrane space; human ortholog may have a role in microphthalmia with linear skin defects (MLS)		YAL056W	GPB2	Multistep regulator of cAMP-PKA signaling; inhibits PKA downstream of Gpa2p and Cyr1p, thereby increasing cAMP dependency; inhibits Ras activity through direct interactions with Ira1p/2p; regulated by G-alpha protein Gpa2p; GPB2 has a paralog, GPB1, that arose from the whole genome duplication		YAL036C	RBG1	Member of the DRG family of GTP-binding proteins; associates with translating ribosomes; interacts with Tma46p, Ygr250cp, Gir2p and Yap1p via two-hybrid
YBL008W	HIR1	Subunit of the HIR complex; HIR is a nucleosome assembly complex involved in regulation of histone gene transcription; contributes to nucleosome formation, heterochromatic gene silencing, and formation of functional kinetochores		YAL063C	FLO9	Lectin-like protein with similarity to Flo1p; thought to be expressed and involved in flocculation		YAL038W	CDC19	Pyruvate kinase; functions as a homotetramer in glycolysis to convert phosphoenolpyruvate to pyruvate, the input for aerobic (TCA cycle) or anaerobic (glucose fermentation) respiration; regulated via allosteric activation by fructose bisphosphate; CDC19 has a paralog, PYK2, that arose from the whole genome duplication
YBL038W	MRPL16	Mitochondrial ribosomal protein of the large subunit; homologous to bacterial L16 ribosomal protein; synthetic lethality with hac1 mutation suggests a possible role in synthesis of precursors for protein glycosylation		YBL004W	UTP20	Component of the small-subunit (SSU) processome; SSU processome is involved in the biogenesis of the 18S rRNA		YAL046C	AIM1	Protein involved in mitochondrial function or organization; null mutant displays elevated frequency of mitochondrial genome loss
YBL059C-A	CMC2	Protein involved in respiratory chain complex assembly or maintenance; protein of the mitochondrial intermembrane space; contains twin Cx9C motifs that can form coiled coil-helix-coiled-coil helix fold		YBL008W-A		Putative protein of unknown function; identified by fungal homology and RT-PCR		YAL053W	FLC2	Putative FAD transporter; required for uptake of FAD into endoplasmic reticulum; involved in cell wall maintenance; FLC2 has a paralog, YOR365C, that arose from the whole genome duplication
YBL059W		Putative protein of unknown function; the authentic, non-tagged protein is detected in highly purified mitochondria in high-throughput studies; YBL059W has a paralog, YER093C-A, that arose from the whole genome duplication		YBL014C	RRN6	Component of the core factor (CF) rDNA transcription factor complex; CF is required for transcription of 35S rRNA genes by RNA polymerase I and is composed of Rrn6p, Rrn7p, and Rrn11p		YBL002W	HTB2	Histone H2B; core histone protein required for chromatin assembly and chromosome function; nearly identical to HTB1; Rad6p-Bre1p-Lge1p mediated ubiquitination regulates reassembly after DNA replication, transcriptional activation, meiotic DSB formation and H3 methylation
YBL080C	PET112	Subunit of the trimeric GatFAB AmidoTransferase(AdT) complex; involved in the formation of Q-tRNAQ; mutation is functionally complemented by the bacterial GatB ortholog		YBL018C	POP8	Subunit of both RNase MRP and nuclear RNase P; RNase MRP cleaves pre-rRNA, while nuclear RNase P cleaves tRNA precursors to generate mature 5' ends and facilitates turnover of nuclear RNAs; relocalizes to the cytosol in response to hypoxia		YBL017C	PEP1	Type I transmembrane sorting receptor for multiple vacuolar hydrolases; cycles between the late-Golgi and prevacuolar endosome-like compartments
YBL090W	MRP21	Mitochondrial ribosomal protein of the small subunit; MRP21 exhibits genetic interactions with mutations in the COX2 and COX3 mRNA 5'-untranslated leader sequences		YBL021C	HAP3	Subunit of the Hap2p/3p/4p/5p CCAAT-binding complex; complex is heme-activated and glucose-repressed; complex is a transcriptional activator and global regulator of respiratory gene expression; contains sequences contributing to both complex assembly and DNA binding		YBL022C	PIM1	ATP-dependent Lon protease; involved in degradation of misfolded proteins in mitochondria; required for biogenesis and maintenance of mitochondria
YBL107C	MIX23	Mitochondrial intermembrane space protein of unknown function; imported via the MIA import machinery; contains an unusual twin cysteine motif (CX13C CX14C)		YBL028C		Protein of unknown function that may interact with ribosomes; green fluorescent protein (GFP)-fusion protein localizes to the nucleolus; predicted to be involved in ribosome biogenesis		YBL024W	NCL1	S-adenosyl-L-methionine-dependent tRNA: m5C-methyltransferase; methylates cytosine to m5C at several positions in tRNAs and intron-containing pre-tRNAs; increases proportion of tRNALeu(CAA) with m5C at wobble position in response to hydrogen peroxide, causing selective translation of mRNA from genes enriched in TTG codon; loss of NCL1 confers hypersensitivity to oxidative stress; similar to Nop2p…
YBR003W	COQ1	Hexaprenyl pyrophosphate synthetase; catalyzes the first step in ubiquinone (coenzyme Q) biosynthesis		YBL046W	PSY4	Regulatory subunit of protein phosphatase PP4; presence of Psy4p in the PP4 complex (along with catalytic subunit Pph3p and Psy2p) is required for dephosphorylation of the histone variant H2AX, but not for dephosphorylation of Rad53p, during recovery from the DNA damage checkpoint; localization is cell-cycle dependent and regulated by Cdc28p phosphorylation; required for cisplatin resistance; hom…		YBL027W	RPL19B	Ribosomal 60S subunit protein L19B; rpl19a and rpl19b single null mutations result in slow growth, while the double null mutation is lethal; homologous to mammalian ribosomal protein L19, no bacterial homolog; RPL19B has a paralog, RPL19A, that arose from the whole genome duplication
YBR022W	POA1	Phosphatase that is highly specific for ADP-ribose 1''-phosphate; a tRNA splicing metabolite; may have a role in regulation of tRNA splicing		YBL060W	YEL1	Guanine nucleotide exchange factor specific for Arf3p; localized to the bud neck and tip; required for localization of Arf3p to the bud neck and tip		YBL030C	PET9	Major ADP/ATP carrier of the mitochondrial inner membrane; exchanges cytosolic ADP for mitochondrially synthesized ATP; also imports heme and ATP; phosphorylated; required for viability in many lab strains that carry a sal1 mutation; PET9 has a paralog, AAC3, that arose from the whole genome duplication
YBR120C	CBP6	Mitochondrial protein required for translation of the COB mRNA; forms a complex with Cbp3p that binds to mt ribosomes near the polypeptide tunnel exit and promotes efficient translation of the COB mRNA; Cbp3p-Cbp6p complex also interacts with newly synthesized cytochrome b (Cobp) and Cbp4p to promote assembly of Cobp into the cytochrome bc1 complex; Cbp3p-Cbp6p complex is sequestered if assembly …		YBL061C	SKT5	Activator of Chs3p (chitin synthase III) during vegetative growth; recruits Chs3p to the bud neck via interaction with Bni4p; SKT5 has a paralog, SHC1, that arose from the whole genome duplication		YBL045C	COR1	Core subunit of the ubiquinol-cytochrome c reductase complex; the ubiquinol-cytochrome c reductase complex (bc1 complex) is a component of the mitochondrial inner membrane electron transport chain
YBR122C	MRPL36	Mitochondrial ribosomal protein of the large subunit; overproduction suppresses mutations in the COX2 leader peptide-encoding region		YBL084C	CDC27	Subunit of the Anaphase-Promoting Complex/Cyclosome (APC/C); APC/C is a ubiquitin-protein ligase required for degradation of anaphase inhibitors, including mitotic cyclins, during the metaphase/anaphase transition		YBL068W	PRS4	5-phospho-ribosyl-1(alpha)-pyrophosphate synthetase, synthesizes PRPP; which is required for nucleotide, histidine, and tryptophan biosynthesis; one of five related enzymes, which are active as heteromultimeric complexes; PRS4 has a paralog, PRS2, that arose from the whole genome duplication; a missense mutation in the conserved residue R196 of its human homolog PRPS1 is pathogenic
YBR146W	MRPS9	Mitochondrial ribosomal protein of the small subunit		YBL085W	BOI1	Protein implicated in polar growth; functionally redundant with Boi2p; interacts with bud-emergence protein Bem1p; contains an SH3 (src homology 3) domain and a PH (pleckstrin homology) domain; relocalizes from bud neck to cytoplasm upon DNA replication stress; BOI1 has a paralog, BOI2, that arose from the whole genome duplication		YBL072C	RPS8A	Protein component of the small (40S) ribosomal subunit; homologous to mammalian ribosomal protein S8, no bacterial homolog; RPS8A has a paralog, RPS8B, that arose from the whole genome duplication
YBR179C	FZO1	Mitofusin; integral membrane protein involved in mitochondrial outer membrane tethering and fusion; role in mitochondrial genome maintenance; efficient tethering and degradation of Fzo1p requires an intact N-terminal GTPase domain; targeted for destruction by the ubiquitin ligase SCF-Mdm30p and the cytosolic ubiquitin-proteasome system		YBL088C	TEL1	Protein kinase primarily involved in telomere length regulation; contributes to cell cycle checkpoint control in response to DNA damage; acts with Red1p and Mec1p to promote interhomolog recombination by phosphorylation of Hop1; functionally redundant with Mec1p; regulates P-body formation induced by replication stress; homolog of human ataxia-telangiectasia mutated (ATM) gene, the gene responsib…		YBL099W	ATP1	Alpha subunit of the F1 sector of mitochondrial F1F0 ATP synthase; which is a large, evolutionarily conserved enzyme complex required for ATP synthesis; F1 translationally regulates ATP6 and ATP8 expression to achieve a balanced output of ATP synthase genes encoded in nucleus and mitochondria; phosphorylated; N-terminally propionylated in vivo
YBR185C	MBA1	Membrane-associated mitochondrial ribosome receptor; forms a complex with Mdm38p that may facilitate recruitment of mRNA-specific translational activators to ribosomes; possible role in protein export from the matrix to inner membrane		YBL093C	ROX3	Subunit of the RNA polymerase II mediator complex; associates with core polymerase subunits to form the RNA polymerase II holoenzyme		YBR010W	HHT1	Histone H3; core histone protein required for chromatin assembly, part of heterochromatin-mediated telomeric and HM silencing; one of two identical histone H3 proteins (see HHT2); regulated by acetylation, methylation, and phosphorylation; H3K14 acetylation plays an important role in the unfolding of strongly positioned nucleosomes during repair of UV damage
YBR192W	RIM2	Mitochondrial pyrimidine nucleotide transporter; imports pyrimidine nucleoside triphosphates and exports pyrimidine nucleoside monophosphates; member of the mitochondrial carrier family		YBL097W	BRN1	Subunit of the condensin complex; required for chromosome condensation and for clustering of tRNA genes at the nucleolus; may influence multiple aspects of chromosome transmission		YBR017C	KAP104	Transportin or cytosolic karyopherin beta 2; functions in the rg-nuclear localization signal-mediated nuclear import/reimport of mRNA-binding proteins Nab2p and Hrp1p; regulates asymmetric protein synthesis in daughter cells during mitosis
YBR251W	MRPS5	Mitochondrial ribosomal protein of the small subunit		YBL105C	PKC1	Protein serine/threonine kinase; essential for cell wall remodeling during growth; localized to sites of polarized growth and the mother-daughter bud neck; homolog of the alpha, beta, and gamma isoforms of mammalian protein kinase C (PKC)		YBR029C	CDS1	Phosphatidate cytidylyltransferase (CDP-diglyceride synthetase); an enzyme that catalyzes that conversion of CTP + phosphate into diphosphate + CDP-diaclglyerol, a critical step in the synthesis of all major yeast phospholipids
YBR258C	SHG1	Subunit of the COMPASS (Set1C) complex; COMPASS methylates histone H3 on lysine 4 and is required in transcriptional silencing near telomeres		YBR001C	NTH2	Putative neutral trehalase, required for thermotolerance; may mediate resistance to other cellular stresses; NTH2 has a paralog, NTH1, that arose from the whole genome duplication		YBR039W	ATP3	Gamma subunit of the F1 sector of mitochondrial F1F0 ATP synthase; F1F0 ATP synthase is a large, evolutionarily conserved enzyme complex required for ATP synthesis
YBR262C	MIC12	Component of the MICOS complex; MICOS (formerly MINOS or MitOS) is a mitochondrial inner membrane complex that extends into the intermembrane space and has a role in the maintenance of crista junctions, inner membrane architecture, and formation of contact sites to the outer membrane		YBR009C	HHF1	Histone H4; core histone protein required for chromatin assembly and chromosome function; one of two identical histone proteins (see also HHF2); contributes to telomeric silencing; N-terminal domain involved in maintaining genomic integrity		YBR048W	RPS11B	Protein component of the small (40S) ribosomal subunit; homologous to mammalian ribosomal protein S11 and bacterial S17; RPS11B has a paralog, RPS11A, that arose from the whole genome duplication
YBR268W	MRPL37	Mitochondrial ribosomal protein of the large subunit		YBR024W	SCO2	Protein anchored to mitochondrial inner membrane; may have a redundant function with Sco1p in delivery of copper to cytochrome c oxidase; interacts with Cox2p; SCO2 has a paralog, SCO1, that arose from the whole genome duplication		YBR052C	RFS1	Protein of unknown function; member of a flavodoxin-like fold protein family that includes Pst2p and Ycp4p; green fluorescent protein (GFP)-fusion protein localizes to the cytoplasm in a punctate pattern; RFS1 has a paralog, PST2, that arose from the whole genome duplication
YBR282W	MRPL27	Mitochondrial ribosomal protein of the large subunit; homolog of human Bcl-2 interacting protein BMRP		YBR037C	SCO1	Copper-binding protein of mitochondrial inner membrane; required for cytochrome c oxidase activity and respiration; may function to deliver copper to cytochrome c oxidase; similar to thioredoxins; SCO1 has a paralog, SCO2, that arose from the whole genome duplication		YBR056W		Putative glycoside hydrolase of the mitochondrial intermembrane space
YBR289W	SNF5	Subunit of the SWI/SNF chromatin remodeling complex; involved in transcriptional regulation; functions interdependently in transcriptional activation with Snf2p and Snf6p; relocates to the cytosol under hypoxic conditions		YBR044C	TCM62	Protein involved in assembly of the succinate dehydrogenase complex; mitochondrial; putative chaperone		YBR066C	NRG2	Transcriptional repressor; mediates glucose repression and negatively regulates filamentous growth; activated in stochastic pulses of nuclear localization in response to low glucose
YBR292C		Dubious open reading frame; unlikely to encode a functional protein, based on available experimental and comparative sequence data; YBR292C is not an essential gene		YBR055C	PRP6	Splicing factor; component of the U4/U6-U5 snRNP complex		YBR067C	TIP1	Major cell wall mannoprotein with possible lipase activity; transcription is induced by heat- and cold-shock; member of the Srp1p/Tip1p family of serine-alanine-rich proteins
YCL036W	GFD2	Protein of unknown function; identified as a high-copy suppressor of a dbp5 mutation; GFD2 has a paralog, YDR514C, that arose from the whole genome duplication		YBR081C	SPT7	Subunit of the SAGA transcriptional regulatory complex; involved in proper assembly of the complex; also present as a C-terminally truncated form in the SLIK/SALSA transcriptional regulatory complex		YBR069C	TAT1	Amino acid transporter for valine, leucine, isoleucine, and tyrosine; low-affinity tryptophan and histidine transporter; overexpression confers FK506 and FTY720 resistance; protein abundance increases in response to DNA replication stress
YCL051W	LRE1	Protein involved in control of cell wall structure and stress response; direct inhibitor of the nuclear Dbf2 related (NDR) kinase Cbk1p-Mob2p; overproduction confers resistance to cell-wall degrading enzymes; exhibits genetic interactions with genes involved in the cell wall integrity pathway; LRE1 has a paralog, HLR1, that arose from the whole genome duplication		YBR091C	TIM12	Essential protein of the inner mitochondrial membrane; peripherally localized; component of the TIM22 complex, which is a twin-pore translocase that mediates insertion of numerous multispanning inner membrane proteins		YBR078W	ECM33	GPI-anchored protein of unknown function; possible role in apical bud growth; GPI-anchoring on the plasma membrane crucial to function; phosphorylated in mitochondria; similar to Sps2p; ECM33 has a paralog, PST1, that arose from the whole genome duplication
YCR003W	MRPL32	Mitochondrial ribosomal protein of the large subunit; protein abundance increases in response to DNA replication stress		YBR094W	PBY1	Putative tubulin tyrosine ligase associated with P-bodies; forms cytoplasmic foci upon DNA replication stress		YBR079C	RPG1	eIF3a subunit of the eukaryotic translation initiation factor 3 (eIF3); subunit of the core complex of eIF3; essential for translation; part of a Prt1p-Rpg1p-Nip1p subcomplex that stimulates binding of mRNA and tRNA(i)Met to ribosomes; involved in translation reinitiation
YCR008W	SAT4	Ser/Thr protein kinase involved in salt tolerance; funtions in regulation of Trk1p-Trk2p potassium transporter; overexpression affects the Fe-S and lipoamide containing proteins in the mitochondrion; required for lipoylation of Lat1p, Kgd2p and Gcv3p; partially redundant with Hal5p; has similarity to Npr1p; localizes to the cytoplasm and mitochondrion		YBR098W	MMS4	Subunit of structure-specific Mms4p-Mus81p endonuclease; cleaves branched DNA; involved in recombination, DNA repair, and joint molecule formation/resolution during meiotic recombination; phosphorylation of the non-catalytic subunit Mms4p by Cdc28p and Cdc5p during mitotic cell cycle activates the function of Mms4p-Mus81p		YBR082C	UBC4	Ubiquitin-conjugating enzyme (E2); key E2 partner with Ubc1p for the anaphase-promoting complex (APC); mediates degradation of abnormal or excess proteins, including calmodulin and histone H3; regulates levels of DNA Polymerase-{alpha} to promote efficient and accurate DNA replication; interacts with many SCF ubiquitin protein ligases; component of the cellular stress response; UBC4 has a paralog…
YCR023C		Vacuolar membrane protein of unknown function; member of the multidrug resistance family; YCR023C is not an essential gene		YBR103W	SIF2	WD40 repeat-containing subunit of Set3C histone deacetylase complex; complex represses early/middle sporulation genes; antagonizes telomeric silencing; binds specifically to the Sir4p N-terminus		YBR083W	TEC1	Transcription factor targeting filamentation genes and Ty1 expression; Ste12p activation of most filamentation gene promoters depends on Tec1p and Tec1p transcriptional activity is dependent on its association with Ste12p; binds to TCS elements upstream of filamentation genes, which are regulated by Tec1p/Ste12p/Dig1p complex; competes with Dig2p for binding to Ste12p/Dig1p; positive regulator of…
YCR046C	IMG1	Mitochondrial ribosomal protein of the large subunit; required for respiration and for maintenance of the mitochondrial genome		YBR119W	MUD1	U1 snRNP A protein; homolog of human U1-A; involved in nuclear mRNA splicing		YBR084C-A	RPL19A	Ribosomal 60S subunit protein L19A; rpl19a and rpl19b single null mutations result in slow growth, while the double null mutation is lethal; homologous to mammalian ribosomal protein L19, no bacterial homolog; RPL19A has a paralog, RPL19B, that arose from the whole genome duplication
YCR071C	IMG2	Mitochondrial ribosomal protein of the large subunit; conserved in metazoa, with similarity to human mitochondrial ribosomal protein MRPL49		YBR136W	MEC1	Genome integrity checkpoint protein and PI kinase superfamily member; Mec1p and Dun1p function in same pathway to regulate dNTP pools and telomere length; signal transducer required for cell cycle arrest and transcriptional responses to damaged or unreplicated DNA; facilitates replication fork progression and regulates P-body formation under replication stress; promotes interhomolog recombination…		YBR085C-A		Protein of unknown function; green fluorescent protein (GFP)-fusion protein localizes to the cytoplasm and to the nucleus; protein abundance increases in response to DNA replication stress
YDL001W	RMD1	Cytoplasmic protein required for sporulation		YBR140C	IRA1	GTPase-activating protein; negatively regulates RAS by converting it from GTP- to the GDP-bound inactive form, required for reducing cAMP levels under nutrient limiting conditions, mediates membrane association of adenylate cyclase; mutations cause catalase T deficiency, defective glycogen synthesis and defective trehalose accumulation; IRA1 has a paralog, IRA2, that arose from the whole genome d…		YBR096W		Putative protein of unknown function; green fluorescent protein (GFP)-fusion protein localizes to the ER
YDL008W	APC11	Catalytic core subunit, Anaphase-Promoting Complex/Cyclosome (APC/C); which is a ubiquitin-protein ligase required for degradation of anaphase inhibitors, including mitotic cyclins, during the metaphase/anaphase transition; contains a RING-H2 domain that is required for activity		YBR150C	TBS1	Putative protein of unknown function; the authentic, non-tagged protein is detected in highly purified mitochondria in high-throughput studies; TBS1 has a paralog, HAL9, that arose from the whole genome duplication		YBR106W	PHO88	Probable membrane protein; involved in phosphate transport; role in the maturation of secretory proteins; pho88 pho86 double null mutant exhibits enhanced synthesis of repressible acid phosphatase at high inorganic phosphate concentrations
YDL044C	MTF2	Mitochondrial protein that interacts with mitochondrial RNA polymerase; interacts with an N-terminal region of mitochondrial RNA polymerase (Rpo41p) and couples RNA processing and translation to transcription		YBR165W	UBS1	Ubiquitin-conjugating enzyme suppressor that regulates Cdc34p; functions as a general positive regulator of Cdc34p activity; nuclear protein that may represent a link between nucleocytoplasmic transport and ubiquitin ligase activity		YBR118W	TEF2	Translational elongation factor EF-1 alpha; in the GTP-bound active form, binds to and delivers aminoacylated tRNA to the A-site of ribosomes for elongation of nascent polypeptides; associates with vacuolar Rho1p GTPase; TEF2-RFP levels increase during replicative aging; may also have a role in tRNA re-export from the nucleus; TEF2 has a paralog, TEF1, that arose from the whole genome duplication
YDL045W-A	MRP10	Mitochondrial ribosomal protein of the small subunit; contains twin cysteine-x9-cysteine motifs; oxidized by Mia40p during import into mitochondria		YBR172C	SMY2	GYF domain protein; involved in COPII vesicle formation; interacts with the Sec23p/Sec24p subcomplex; overexpression suppresses the temperature sensitivity of a myo2 mutant; similar to S. pombe Mpd2; SMY2 has a paralog, SYH1, that arose from the whole genome duplication		YBR126C	TPS1	Synthase subunit of trehalose-6-P synthase/phosphatase complex; synthesizes the storage carbohydrate trehalose, which is critically important for survival of long-term desiccation; also found in a monomeric form; expression is induced by the stress response and repressed by the Ras-cAMP pathway; protein abundance increases in response to DNA replication stress and in response to prolonged exposur…
YDL053C	PBP4	Pbp1p binding protein; interacts strongly with Pab1p-binding protein 1 (Pbp1p) in the yeast two-hybrid system; also interacts with Lsm12p in a copurification assay; relative distribution to the nucleus increases upon DNA replication stress		YBR176W	ECM31	Ketopantoate hydroxymethyltransferase; required for pantothenic acid biosynthesis, converts 2-oxoisovalerate into 2-dehydropantoate		YBR127C	VMA2	Subunit B of V1 peripheral membrane domain of vacuolar H+-ATPase; an electrogenic proton pump found throughout the endomembrane system; contains nucleotide binding sites; also detected in the cytoplasm; protein abundance increases in response to DNA replication stress
YDL065C	PEX19	Chaperone and import receptor for newly-synthesized class I PMPs; binds peroxisomal membrane proteins (PMPs) in the cytoplasm and delivers them to the peroxisome for subsequent insertion into the peroxisomal membrane; interacts with Myo2p and contributes to peroxisome partitioning		YBR182C	SMP1	MADS-box transcription factor involved in osmotic stress response; SMP1 has a paralog, RLM1, that arose from the whole genome duplication		YBR133C	HSL7	Protein arginine N-methyltransferase; exhibits septin and Hsl1p-dependent bud neck localization and periodic Hsl1p-dependent phosphorylation; required along with Hsl1p for bud neck recruitment, phosphorylation, and degradation of Swe1p; relocalizes away from bud neck upon DNA replication stress
YDL107W	MSS2	Peripherally bound inner membrane protein of the mitochondrial matrix; involved in membrane insertion of C-terminus of Cox2p, interacts genetically and physically with Cox18p		YBR211C	AME1	Essential kinetochore protein associated with microtubules and SPBs; component of the kinetochore sub-complex COMA (Ctf19p, Okp1p, Mcm21p, Ame1p); involved in spindle checkpoint maintenance; orthologous to human centromere constitutive-associated network (CCAN) subunit CENP-U and fission yeast Mis17; relative distribution to the nucleus increases upon DNA replication stress		YBR139W		Putative serine type carboxypeptidase; role in phytochelatin synthesis; green fluorescent protein (GFP)-fusion protein localizes to the vacuole; expression induced by nitrogen limitation in a GLN3, GAT1-independent manner
YDL110C	TMA17	ATPase dedicated chaperone that adapts proteasome assembly to stress; Tma17p is induced upon stress; interacts with Rpt6p to assist its pairing to Rpt3p and early steps in proteasome biogenesis; associates with ribosomes; heterozygous deletion demonstrated increases in chromosome instability in a rad9 deletion background; protein abundance is decreased upon intracellular iron depletion		YBR213W	MET8	Bifunctional dehydrogenase and ferrochelatase; involved in the biosynthesis of siroheme, a prosthetic group used by sulfite reductase; required for sulfate assimilation and methionine biosynthesis		YBR142W	MAK5	Essential nucleolar protein; putative DEAD-box RNA helicase required for maintenance of M1 dsRNA virus; involved in biogenesis of large (60S) ribosomal subunits
YDL147W	RPN5	Subunit of the CSN and 26S proteasome lid complexes; similar to mammalian p55 subunit and to another S. cerevisiae regulatory subunit, Rpn7p; Rpn5p is an essential protein; the COP9 signalosome is also known as the CSN		YBR223C	TDP1	Tyrosyl-DNA phosphodiesterase I; hydrolyzes 3' and 5'-phosphotyrosyl bonds; involved in the repair of DNA lesions created by topoisomerase I and topoisomerase II; mutations in human homolog result in the neurodegenerative disease SCANI		YBR143C	SUP45	Polypeptide release factor (eRF1) in translation termination; mutant form acts as a recessive omnipotent suppressor; methylated by Mtq2p-Trm112p in ternary complex eRF1-eRF3-GTP; mutation of methylation site confers resistance to zymocin; has a role in cytokinesis through interaction with Mlc1p
YDL166C	FAP7	Essential NTPase required for small ribosome subunit synthesis; mediates processing of the 20S pre-rRNA at site D in the cytoplasm but associates only transiently with 43S preribosomes via Rps14p, may be the endonuclease for site D; depletion leads to accumulation of pre-40S ribosomes in 80S-like ribosomes		YBR223W-A		Dubious open reading frame; unlikely to encode a functional protein, based on available experimental and comparative sequence data; completely overlaps YBR223C; identified by gene-trapping, microarray-based expression analysis, and genome-wide homology searching		YBR158W	AMN1	Protein required for daughter cell separation; multiple mitotic checkpoints, and chromosome stability; contains 12 degenerate leucine-rich repeat motifs; expression is induced by the Mitotic Exit Network (MEN)
YDL182W	LYS20	Homocitrate synthase isozyme; catalyzes the condensation of acetyl-CoA and alpha-ketoglutarate to form homocitrate, which is the first step in the lysine biosynthesis pathway; LYS20 has a paralog, LYS21, that arose from the whole genome duplication		YBR237W	PRP5	RNA helicase in the DEAD-box family; necessary for prespliceosome formation, bridges U1 and U2 snRNPs and enables stable U2 snRNP association with intron RNA		YBR159W	IFA38	Microsomal beta-keto-reductase; contains oleate response element (ORE) sequence in the promoter region; mutants exhibit reduced VLCFA synthesis, accumulate high levels of dihydrosphingosine, phytosphingosine and medium-chain ceramides
YDL183C		Protein that may form an active mitochondrial KHE system; mitochondrial inner-membrane protein; non-essential gene; KHE system stands for K+/H+ exchanger system		YBR267W	REI1	Cytoplasmic pre-60S factor; required for the correct recycling of shuttling factors Alb1, Arx1 and Tif6 at the end of the ribosomal large subunit biogenesis; involved in bud growth in the mitotic signaling network		YBR162C	TOS1	Covalently-bound cell wall protein of unknown function; identified as a cell cycle regulated SBF target gene; deletion mutants are highly resistant to treatment with beta-1,3-glucanase; has sequence similarity to YJL171C
YDL202W	MRPL11	Mitochondrial ribosomal protein of the large subunit; localizes to vacuole in response to H2O2		YBR275C	RIF1	Protein that binds to the Rap1p C-terminus; acts synergistically with Rif2p to help control telomere length and establish telomeric silencing; contributes to resection of DNA double strand breaks (DSBs); deletion results in telomere elongation		YBR181C	RPS6B	Protein component of the small (40S) ribosomal subunit; homologous to mammalian ribosomal protein S6, no bacterial homolog; RPS6B has a paralog, RPS6A, that arose from the whole genome duplication
YDL205C	HEM3	Porphobilinogen deaminase; catalyzes the conversion of 4-porphobilinogen to hydroxymethylbilane, the third step in heme biosynthesis; localizes to the cytoplasm and nucleus; expression is regulated by Hap2p-Hap3p, but not by levels of heme		YBR284W		Putative metallo-dependent hydrolase superfamily protein; similar to AMP deaminases but lacks key catalytic residues and does not rescue purine nucleotide metabolic defect of quadruple aah1 ade8 amd1 his1 mutant; null mutant exhibits longer telomeres, altered Ty mobility, decreased resistance to rapamycin and wortmannin; induced in response to hydrostatic pressure; not an essential gene; YBR284W …		YBR183W	YPC1	Alkaline ceramidase; also has reverse (CoA-independent) ceramide synthase activity; catalyzes both breakdown and synthesis of phytoceramide; overexpression confers fumonisin B1 resistance; YPC1 has a paralog, YDC1, that arose from the whole genome duplication
YDL206W		Putative protein of unknown function; YDL206W is not an essential protein		YBR290W	BSD2	Heavy metal ion homeostasis protein; facilitates trafficking of Smf1p and Smf2p metal transporters to vacuole where they are degraded; acts as an adaptor protein with Rsp5p in the regulated endocytosis of Smf1p and is itself ubiquitylated by Rsp5p; controls metal ion transport, prevents metal hyperaccumulation, functions in copper detoxification		YBR189W	RPS9B	Protein component of the small (40S) ribosomal subunit; homologous to mammalian ribosomal protein S9 and bacterial S4; RPS9B has a paralog, RPS9A, that arose from the whole genome duplication
YDL217C	TIM22	Essential core component of the mitochondrial TIM22 complex; involved in insertion of polytopic proteins into the inner membrane; forms the channel through which proteins are imported		YCL004W	PGS1	Phosphatidylglycerolphosphate synthase; catalyzes the synthesis of phosphatidylglycerolphosphate from CDP-diacylglycerol and sn-glycerol 3-phosphate in the first committed and rate-limiting step of cardiolipin biosynthesis		YBR196C	PGI1	Glycolytic enzyme phosphoglucose isomerase; catalyzes the interconversion of glucose-6-phosphate and fructose-6-phosphate; required for cell cycle progression and completion of the gluconeogenic events of sporulation
YDR028C	REG1	Regulatory subunit of type 1 protein phosphatase Glc7p; involved in negative regulation of glucose-repressible genes; involved in regulation of the nucleocytoplasmic shuttling of Hxk2p; REG1 has a paralog, REG2, that arose from the whole genome duplication		YCL027W	FUS1	Membrane protein localized to the shmoo tip; required for cell fusion; expression regulated by mating pheromone; proposed to coordinate signaling, fusion, and polarization events required for fusion; potential Cdc28p substrate		YBR198C	TAF5	Subunit (90 kDa) of TFIID and SAGA complexes; involved in RNA polymerase II transcription initiation and in chromatin modification
YDR031W	MIX14	Mitochondrial intermembrane space protein of unknown function; required for normal oxygen consumption; contains twin cysteine-x9-cysteine motifs; protein abundance increases in response to DNA replication stress		YCL032W	STE50	Adaptor protein for various signaling pathways; involved in mating response, invasive/filamentous growth, osmotolerance; acts as an adaptor that links G protein-associated Cdc42p-Ste20p complex to the effector Ste11p to modulate signal transduction		YBR201W	DER1	ER membrane protein that promotes export of misfolded polypeptides; required for ER-associated protein degradation of misfolded or unassembled proteins; initiates export of aberrant polypeptides from ER lumen by threading them into the ER membrane and routing them to Hrd1p for ubiquitylation; N- and C- termini protrude into the cytoplasm; similar to Dfm1p; homolog of mammalian derlin-1
YDR036C	EHD3	3-hydroxyisobutyryl-CoA hydrolase; member of a family of enoyl-CoA hydratase/isomerases; non-tagged protein is detected in highly purified mitochondria in high-throughput studies; phosphorylated; mutation affects fluid-phase endocytosis		YCL054W	SPB1	AdoMet-dependent methyltransferase; involved in rRNA processing and 60S ribosomal subunit maturation; methylates G2922 in the tRNA docking site of the large subunit rRNA and in the absence of snR52, U2921; suppressor of PAB1 mutants		YBR206W		Dubious open reading frame; unlikely to encode a functional protein, based on available experimental and comparative sequence data; partially overlaps the verified gene KTR3
YDR041W	RSM10	Mitochondrial ribosomal protein of the small subunit; has similarity to E. coli S10 ribosomal protein; essential for viability, unlike most other mitoribosomal proteins		YCR024C	SLM5	Mitochondrial asparaginyl-tRNA synthetase		YBR221C	PDB1	E1 beta subunit of the pyruvate dehydrogenase (PDH) complex; PDH is an evolutionarily conserved multi-protein complex found in mitochondria
YDR042C		Putative protein of unknown function; expression is increased in ssu72-ts69 mutant		YCR027C	RHB1	Putative Rheb-related GTPase; involved in regulating canavanine resistance and arginine uptake; member of the Ras superfamily of G-proteins		YBR222C	PCS60	Oxalyl-CoA synthetase; capable of catalyzing conversion of oxalate to oxalyl-CoA; catalyzes first step in pathway of oxalate degradation that functions to protect yeast from inhibitory effects of oxalate; peroxisomal protein that binds mRNA; localizes to both peroxisomal peripheral membrane and matrix, expression is highly inducible by oleic acid; similar to E. coli long chain acyl-CoA synthetase
YDR047W	HEM12	Uroporphyrinogen decarboxylase; catalyzes the fifth step in the heme biosynthetic pathway; localizes to both the cytoplasm and nucleus; a hem12 mutant has phenotypes similar to patients with porphyria cutanea tarda		YCR032W	BPH1	Protein homologous to Chediak-Higashi syndrome and Beige proteins; both of which are implicated in disease syndromes in human and mouse, respectively, due to defective lysosomal trafficking; mutant phenotype and genetic interactions suggest a role in protein sorting		YBR259W		Protein of unknown function; YBR259W is not an essential gene; forms cytoplasmic foci upon DNA replication stress
YDR072C	IPT1	Inositolphosphotransferase; involved in synthesis of mannose-(inositol-P)2-ceramide (M(IP)2C), the most abundant sphingolipid; can mutate to resistance to the antifungals syringomycin E and DmAMP1 and to K. lactis zymocin		YCR033W	SNT1	Subunit of the Set3C deacetylase complex; interacts directly with the Set3C subunit, Sif2p; putative DNA-binding protein; mutant has increased aneuploidy tolerance; relocalizes to the cytosol in response to hypoxia		YBR270C	BIT2	Subunit of TORC2 membrane-associated complex; involved in regulation of actin cytoskeletal dynamics during polarized growth and cell wall integrity; interacts with Slm1p and Slm2p, homologous PH domain-containing TORC2 substrates; BIT2 has a paralog, BIT61, that arose from the whole genome duplication
YDR079W	PET100	Chaperone that facilitates the assembly of cytochrome c oxidase; integral to the mitochondrial inner membrane; interacts with a subcomplex of subunits VII, VIIa, and VIII (Cox7p, Cox9p, and Cox8p) but not with the holoenzyme		YCR042C	TAF2	TFIID subunit (150 kDa); involved in RNA polymerase II transcription initiation		YBR283C	SSH1	Subunit of the Ssh1 translocon complex; Sec61p homolog involved in co-translational pathway of protein translocation; not essential
YDR104C	SPO71	Meiosis-specific protein required for spore wall formation; localizes to prospore membrane (PSM) and is required for PSM closure during sporulation; mediates PSM size; interacts with Spo1p and Vps13p and recruits Vps13p to the PSM during sporulation; mutants exhibit reduction in PSM PtdIns-phosphate pools; dispensable for both nuclear divisions during meiosis; contains two PH domains		YCR066W	RAD18	E3 ubiquitin ligase; forms heterodimer with Rad6p to monoubiquitinate PCNA-K164; heterodimer binds single-stranded DNA and has single-stranded DNA dependent ATPase activity; required for postreplication repair; SUMO-targeted ubiquitin ligase (STUbl) that contains a SUMO-interacting motif (SIM) which stimulates its ubiquitin ligase activity towards the sumoylated form of PCNA		YCL040W	GLK1	Glucokinase; catalyzes the phosphorylation of glucose at C6 in the first irreversible step of glucose metabolism; one of three glucose phosphorylating enzymes; expression regulated by non-fermentable carbon sources; GLK1 has a paralog, EMI2, that arose from the whole genome duplication
YDR115W		Putative mitochondrial ribosomal protein of the large subunit; similar to E. coli L34 ribosomal protein; required for respiratory growth, as are most mitochondrial ribosomal proteins; protein increases in abundance and relocalizes to the plasma membrane upon DNA replication stress		YCR085W		Dubious open reading frame; unlikely to encode a functional protein, based on available experimental and comparative sequence data		YCL058C	FYV5	Protein involved in regulation of the mating pathway; binds with Matalpha2p to promoters of haploid-specific genes; required for survival upon exposure to K1 killer toxin; involved in ion homeostasis
YDR116C	MRPL1	Mitochondrial ribosomal protein of the large subunit		YCR087C-A		Putative protein of unknown function; green fluorescent protein (GFP)-fusion protein localizes to the nucleolus; YCR087C-A is not an essential gene		YCR005C	CIT2	Citrate synthase; catalyzes the condensation of acetyl coenzyme A and oxaloacetate to form citrate, peroxisomal isozyme involved in glyoxylate cycle; expression is controlled by Rtg1p and Rtg2p transcription factors; CIT2 has a paralog, CIT1, that arose from the whole genome duplication
YDR124W		Putative protein of unknown function; non-essential gene; expression is strongly induced by alpha factor		YCR087W		Dubious open reading frame; unlikely to encode a functional protein, based on available experimental and comparative sequence data; partially overlaps uncharacterized gene YCR087C-A; YCR087W is not an essential gene		YCR012W	PGK1	3-phosphoglycerate kinase; catalyzes transfer of high-energy phosphoryl groups from the acyl phosphate of 1,3-bisphosphoglycerate to ADP to produce ATP; key enzyme in glycolysis and gluconeogenesis
YDR125C	ECM18	Protein of unknown function; ECM18 has a paralog, ICT1, that arose from the whole genome duplication		YCR092C	MSH3	Mismatch repair protein; forms dimers with Msh2p that mediate repair of insertion or deletion mutations and removal of nonhomologous DNA ends, contains a PCNA (Pol30p) binding motif required for genome stability		YCR015C		Putative protein of unknown function; YCR015C is not an essential gene
YDR127W	ARO1	Pentafunctional arom protein; catalyzes steps 2 through 6 in the biosynthesis of chorismate, which is a precursor to aromatic amino acids		YCR093W	CDC39	Component of the CCR4-NOT1 core complex; this complex has multiple roles in regulating mRNA levels including regulation of transcription and destabilizing mRNAs by deadenylation; basal transcription factor		YCR024C-A	PMP1	Regulatory subunit for the plasma membrane H(+)-ATPase Pma1p; small single-membrane span proteolipid; forms unique helix and positively charged cytoplasmic domain that is able to specifically segregate phosphatidylserines; PMP1 has a paralog, PMP2, that arose from the whole genome duplication
YDR146C	SWI5	Transcription factor that recruits Mediator and Swi/Snf complexes; activates transcription of genes expressed at the M/G1 phase boundary and in G1 phase; required for expression of the HO gene controlling mating type switching; localization to nucleus occurs during G1 and appears to be regulated by phosphorylation by Cdc28p kinase; SWI5 has a paralog, ACE2, that arose from the whole genome duplic…		YCR101C		Putative protein of unknown function; localizes to the membrane fraction; YCR101C is not an essential gene		YCR028C-A	RIM1	ssDNA-binding protein essential for mitochondrial genome maintenance; involved in mitochondrial DNA replication
YDR159W	SAC3	mRNA export factor; required for biogenesis of the small ribosomal subunit; component of TREX-2 complex (Sac3p-Thp1p-Sus1p-Cdc31p) involved in transcription elongation and mRNA export from the nucleus; involved in post-transcriptional tethering of active genes to the nuclear periphery and to non-nascent mRNP; similar to the human germinal center-associated nuclear protein (GANP)		YDL002C	NHP10	Non-essential INO80 chromatin remodeling complex subunit; preferentially binds DNA ends, protecting them from exonucleatic cleavage; deletion affects telomere maintenance via recombination; related to mammalian high mobility group proteins		YCR037C	PHO87	Low-affinity inorganic phosphate (Pi) transporter; acts upstream of Pho81p in regulation of the PHO pathway; expression is independent of Pi concentration and Pho4p activity; contains 12 membrane-spanning segments; PHO87 has a paralog, PHO90, that arose from the whole genome duplication
YDR175C	RSM24	Mitochondrial ribosomal protein of the small subunit		YDL005C	MED2	Subunit of the RNA polymerase II mediator complex; associates with core polymerase subunits to form the RNA polymerase II holoenzyme; essential for transcriptional regulation; relocalizes to the cytosol in response to hypoxia		YCR069W	CPR4	Peptidyl-prolyl cis-trans isomerase (cyclophilin); catalyzes the cis-trans isomerization of peptide bonds N-terminal to proline residues; has a potential role in the secretory pathway; CPR4 has a paralog, CPR8, that arose from the whole genome duplication
YDR183C-A		Dubious open reading frame unlikely to encode a functional protein; identified by fungal homology and RT-PCR		YDL010W	GRX6	Cis-golgi localized monothiol glutaredoxin, binds Fe-S cluster; more similar in activity to dithiol than other monothiol glutaredoxins; involved in the oxidative stress response; GRX6 has a paralog, GRX7, that arose from the whole genome duplication		YCR077C	PAT1	Deadenylation-dependent mRNA-decapping factor; also required for faithful chromosome transmission, maintenance of rDNA locus stability, and protection of mRNA 3'-UTRs from trimming; associated with topoisomerase II; binds to mRNAs under glucose starvation, most often in the 3' UTR; functionally linked to Pab1p; forms cytoplasmic foci upon DNA replication stress; phosphorylation by PKA inhibits P …
YDR194C	MSS116	Mitochondrial transcription elongation factor; DEAD-box protein; required for efficient splicing of mitochondrial Group I and II introns; non-polar RNA helicase that also facilities strand annealing; promotes RNA folding by stabilizing an early assembly intermediate		YDL018C	ERP3	Protein with similarity to Emp24p and Erv25p; member of the p24 family involved in ER to Golgi transport		YCR084C	TUP1	General repressor of transcription; forms complex with Cyc8p, involved in the establishment of repressive chromatin structure through interactions with histones H3 and H4, appears to enhance expression of some genes
YDR229W	IVY1	Phospholipid-binding protein that interacts with both Ypt7p and Vps33p; may partially counteract the action of Vps33p and vice versa, localizes to the rim of the vacuole as cells approach stationary phase		YDL020C	RPN4	Transcription factor that stimulates expression of proteasome genes; Rpn4p levels are in turn regulated by the 26S proteasome in a negative feedback control mechanism; RPN4 is transcriptionally regulated by various stress responses; relative distribution to the nucleus increases upon DNA replication stress		YDL007W	RPT2	ATPase of the 19S regulatory particle of the 26S proteasome; one of six ATPases of the regulatory particle; involved in the degradation of ubiquitinated substrates; required for normal peptide hydrolysis by the core 20S particle; N-myristoylation of Rpt2p at Gly2 is involved in regulating the proper intracellular distribution of proteasome activity by controlling the nuclear localization of the 2…
YDR237W	MRPL7	Mitochondrial ribosomal protein of the large subunit; MRPL7 produces both YmL5 and YmL7, which are two different modified forms of the same protein		YDL025W-A		Dubious open reading frame; unlikely to encode a functional protein, based on available experimental and comparative sequence data; completely overlaps the ORF YDL025C; identified by gene-trapping, microarray expression analysis, and genome-wide homology searching		YDL009C		Protein of unknown function; mRNA identified as translated by ribosome profiling data; partially overlaps the verified ORF YDL010W; YDL009C is not an essential gene
YDR251W	PAM1	Essential protein of unknown function; exhibits variable expression during colony morphogenesis; overexpression permits survival without protein phosphatase 2A, inhibits growth, and induces a filamentous phenotype; PAM1 has a paralog, SVL3, that arose from the whole genome duplication		YDL031W	DBP10	Putative ATP-dependent RNA helicase of the DEAD-box protein family; constituent of 66S pre-ribosomal particles; essential protein involved in ribosome biogenesis		YDL014W	NOP1	Histone glutamine methyltransferase, modifies H2A at Q105 in nucleolus; component of the small subunit processome complex, which is required for processing of pre-18S rRNA; ortholog of mammalian fibrillarin
YDR258C	HSP78	Oligomeric mitochondrial matrix chaperone; cooperates with Ssc1p in mitochondrial thermotolerance after heat shock; able to prevent the aggregation of misfolded proteins as well as resolubilize protein aggregates		YDL033C	SLM3	tRNA-specific 2-thiouridylase; responsible for 2-thiolation of the wobble base of mitochondrial tRNAs; human ortholog is implicated in myoclonus epilepsy associated with ragged red fibers (MERRF)		YDL022W	GPD1	NAD-dependent glycerol-3-phosphate dehydrogenase; key enzyme of glycerol synthesis, essential for growth under osmotic stress; expression regulated by high-osmolarity glycerol response pathway; protein abundance increases in response to DNA replication stress; constitutively inactivated via phosphorylation by the protein kinases YPK1 and YPK2, dephosphorylation increases catalytic activity; GPD1 …
YDR269C		Dubious open reading frame; unlikely to encode a functional protein, based on available experimental and comparative sequence data		YDL056W	MBP1	Transcription factor; involved in regulation of cell cycle progression from G1 to S phase, forms a complex with Swi6p that binds to MluI cell cycle box regulatory element in promoters of DNA synthesis genes		YDL025C	RTK1	Putative protein kinase, potentially phosphorylated by Cdc28p; interacts with ribosome biogenesis factors, Cka2, Gus1 and Arc1; protein abundance increases in response to DNA replication stress
YDR271C		Dubious open reading frame; unlikely to encode a functional protein, based on available experimental and comparative sequence data; partially overlaps the verified ORF CCC2/YDR270W		YDL060W	TSR1	Protein required for processing of 20S pre-rRNA in the cytoplasm; associates with pre-40S ribosomal particles; inhibits the premature association of 60S subunits with assembling 40S subunits in the cytoplasm; similar to Bms1p; relocalizes from nucleus to cytoplasm upon DNA replication stress		YDL027C		Putative protein of unknown function; the authentic, non-tagged protein is detected in highly purified mitochondria in high-throughput studies; YDL027C is not an essential gene
YDR286C		Putative protein of unknown function; predicted to have thiol-disulfide oxidoreductase active site		YDL073W		Putative protein of unknown function; YDL073W is not an essential gene		YDL040C	NAT1	Subunit of protein N-terminal acetyltransferase NatA; NatA is comprised of Nat1p, Ard1p, and Nat5p; N-terminally acetylates many proteins, which influences multiple processes such as the cell cycle, heat-shock resistance, mating, sporulation, and telomeric silencing
YDR296W	MHR1	Protein involved in homologous recombination in mitochondria; required for recombination-dependent mtDNA partitioning; involved in stimulation of mitochondrial DNA replication in response to oxidative stress		YDL077C	VAM6	Subunit of the HOPS endocytic tethering complex; vacuole membrane protein that functions as a Rab GTPase effector, interacting with both GTP- and GDP-bound conformations of Ypt7p, facilitating tethering and promoting several membrane fusion events at the late endosome and vacuole; required for both membrane and protein trafficking		YDL046W	NPC2	Functional homolog of human NPC2/He1; human NPC2 is a cholesterol-binding protein whose deficiency causes Niemann-Pick type C2 disease involving retention of cholesterol in lysosomes
YDR316W	OMS1	Protein integral to the mitochondrial membrane; has a conserved methyltransferase motif and is predicted to be an RNA methyltransferase; multicopy suppressor of respiratory defects caused by OXA1 mutations		YDL104C	QRI7	Protein involved in threonylcarbamoyl adenosine biosynthesis; Sua5p and Qri7p are necessary and sufficient for RNA t6A modification in vitro; highly conserved mitochondrial protein; essential for t6A modification of mitochondrial tRNAs that decode ANN codons; similar to Kae1p and E. coli YgjD, both of which are also required for tRNA t6A modification; when directed to the cytoplasm, complements t…		YDL052C	SLC1	1-acyl-sn-glycerol-3-phosphate acyltransferase; catalyzes the acylation of lysophosphatidic acid to form phosphatidic acid, a key intermediate in lipid metabolism; enzymatic activity detected in lipid particles and microsomes
YDR322W	MRPL35	Mitochondrial ribosomal protein of the large subunit		YDL113C	ATG20	Sorting nexin family member; required for the cytoplasm-to-vacuole targeting (Cvt) pathway and for endosomal sorting; has a Phox homology domain that binds phosphatidylinositol-3-phosphate; interacts with Snx4p; potential Cdc28p substrate		YDL055C	PSA1	GDP-mannose pyrophosphorylase (mannose-1-phosphate guanyltransferase); synthesizes GDP-mannose from GTP and mannose-1-phosphate in cell wall biosynthesis; required for normal cell wall structure
YDR334W	SWR1	Swi2/Snf2-related ATPase; structural component of the SWR1 complex, which exchanges histone variant H2AZ (Htz1p) for chromatin-bound histone H2A; relocalizes to the cytosol in response to hypoxia; chronological aging factor that mediates lifespan extension by dietary restriction		YDL116W	NUP84	Subunit of the Nup84p subcomplex of the nuclear pore complex (NPC); contributes to nucleocytoplasmic transport and NPC biogenesis; also plays roles in several processes that may require localization of genes or chromosomes at the nuclear periphery, including double-strand break repair, transcription and chromatin silencing; homologous to human NUP107		YDL061C	RPS29B	Protein component of the small (40S) ribosomal subunit; homologous to mammalian ribosomal protein S29 and bacterial S14; RPS29B has a paralog, RPS29A, that arose from the whole genome duplication
YDR347W	MRP1	Mitochondrial ribosomal protein of the small subunit; MRP1 exhibits genetic interactions with PET122, encoding a COX3-specific translational activator, and with PET123, encoding a small subunit mitochondrial ribosomal protein		YDL117W	CYK3	SH3-domain protein located in the bud neck and cytokinetic actin ring; relocalizes from bud neck to nucleus upon DNA replication stress; activates the chitin synthase activity of Chs2p during cytokinesis; suppressor of growth and cytokinesis defects of chs2 phospho-mutants		YDL063C	SYO1	Transport adaptor or symportin; facilitates synchronized nuclear coimport of the two 5S-rRNA binding proteins Rpl5p and Rpl11p; required for biogenesis of the large ribosomal subunit; green fluorescent protein (GFP)-fusion protein localizes to the cytoplasm and nucleus
YDR375C	BCS1	Protein translocase and chaperone required for Complex III assembly; member of the AAA ATPase family; forms a homo-oligomeric complex in the mitochondrial inner membrane that translocates the C-terminal domain of Rip1p from the matrix across the inner membrane, and then delivers it to an assembly intermediate of respiratory Complex III in an ATP-dependent reaction; also required for assembly of t…		YDL118W		Dubious open reading frame, unlikely to encode a protein; overlaps almost completely with YDL119C; mutations that would affect both YDL118W and YDL119C confer defective telomere maintenance and are synthetically sick or lethal with alpha-synuclein		YDL066W	IDP1	Mitochondrial NADP-specific isocitrate dehydrogenase; catalyzes the oxidation of isocitrate to alpha-ketoglutarate; not required for mitochondrial respiration and may function to divert alpha-ketoglutarate to biosynthetic processes
YDR376W	ARH1	Oxidoreductase of the mitochondrial inner membrane; involved in cytoplasmic and mitochondrial iron homeostasis and required for activity of Fe-S cluster-containing enzymes; one of the few mitochondrial proteins essential for viability		YDL119C		Putative mitochondrial transport protein; GFP-fusion protein is induced in response to the DNA-damaging agent MMS; the authentic, non-tagged protein is detected in purified mitochondria		YDL067C	COX9	Subunit VIIa of cytochrome c oxidase (Complex IV); Complex IV is the terminal member of the mitochondrial inner membrane electron transport chain
YDR380W	ARO10	Phenylpyruvate decarboxylase; catalyzes decarboxylation of phenylpyruvate to phenylacetaldehyde, which is the first specific step in the Ehrlich pathway; involved in protein N-terminal Met and Ala catabolism		YDL122W	UBP1	Ubiquitin-specific protease; removes ubiquitin from ubiquitinated proteins; cleaves at the C terminus of ubiquitin fusions irrespective of their size; capable of cleaving polyubiquitin chains		YDL075W	RPL31A	Ribosomal 60S subunit protein L31A; associates with karyopherin Sxm1p; loss of both Rpl31p and Rpl39p confers lethality; homologous to mammalian ribosomal protein L31, no bacterial homolog; RPL31A has a paralog, RPL31B, that arose from the whole genome duplication
YDR405W	MRP20	Mitochondrial ribosomal protein of the large subunit		YDL133W	SRF1	Regulator of phospholipase D (Spo14p); interacts with Spo14p and regulates its catalytic activity; capable of buffering the toxicity of C16:0 platelet activating factor, a lipid that accumulates intraneuronally in Alzheimer's patients		YDL081C	RPP1A	Ribosomal stalk protein P1 alpha; involved in the interaction between translational elongation factors and the ribosome; free (non-ribosomal) P1 stimulates the phosphorylation of the eIF2 alpha subunit (Sui2p) by Gcn2p; accumulation of P1 in the cytoplasm is regulated by phosphorylation and interaction with the P2 stalk component
YDR430C	CYM1	Lysine-specific metalloprotease of the pitrilysin family; metalloprotease of the intermembrane space; degrades proteins and presequence peptides cleaved from imported proteins; required for normal mitochondrial morphology		YDL148C	NOP14	Nucleolar protein; forms a complex with Noc4p that mediates maturation and nuclear export of 40S ribosomal subunits; also present in the small subunit processome complex, which is required for processing of pre-18S rRNA		YDL082W	RPL13A	Ribosomal 60S subunit protein L13A; not essential for viability; homologous to mammalian ribosomal protein L13, no bacterial homolog; RPL13A has a paralog, RPL13B, that arose from the whole genome duplication
YDR451C	YHP1	Homeobox transcriptional repressor; binds Mcm1p and early cell cycle box (ECB) elements of cell cycle regulated genes, thereby restricting ECB-mediated transcription to the M/G1 interval; YHP1 has a paralog, YOX1, that arose from the whole genome duplication		YDL153C	SAS10	Subunit of U3-containing Small Subunit (SSU) processome complex; involved in production of 18S rRNA and assembly of small ribosomal subunit; disrupts silencing when overproduced; mutant has increased aneuploidy tolerance; essential gene		YDL090C	RAM1	Beta subunit of the CAAX farnesyltransferase (FTase); this complex prenylates the a-factor mating pheromone and Ras proteins; required for the membrane localization of Ras proteins and a-factor; homolog of the mammalian FTase beta subunit
YDR457W	TOM1	E3 ubiquitin ligase of the hect-domain class; has a role in mRNA export from the nucleus and may regulate transcriptional coactivators; involved in degradation of excess histones; interacts with Dia2p and is required for Dia2p degradation; required to target Cdc6p for ubiquitin-mediated destruction during G1 phase		YDL155W	CLB3	B-type cyclin involved in cell cycle progression; activates Cdc28p to promote the G2/M transition; may be involved in DNA replication and spindle assembly; accumulates during S phase and G2, then targeted for ubiquitin-mediated degradation; relative distribution to the nucleus increases upon DNA replication stress; CLB3 has a paralog, CLB4, that arose from the whole genome duplication		YDL092W	SRP14	Signal recognition particle (SRP) subunit; interacts with the RNA component of SRP to form the Alu domain, which is the region of SRP responsible for arrest of nascent chain elongation during membrane targeting; homolog of mammalian SRP14
YDR462W	MRPL28	Mitochondrial ribosomal protein of the large subunit; protein abundance increases in response to DNA replication stress		YDL179W	PCL9	Cyclin; forms a functional kinase complex with Pho85p cyclin-dependent kinase (Cdk), expressed in late M/early G1 phase, activated by Swi5p; PCL9 has a paralog, PCL2, that arose from the whole genome duplication		YDL097C	RPN6	Essential, non-ATPase regulatory subunit of the 26S proteasome lid; required for the assembly and activity of the 26S proteasome; the human homolog (S9 protein) partially rescues Rpn6p depletion; protein abundance increases in response to DNA replication stress
YDR493W	MZM1	Protein required for assembly of the cytochrome bc(1) complex; acts as a chaperone for Rip1p and facilitates its insertion into the complex at a late stage of assembly; localized to the mitochondrial matrix; null mutant exhibits a respiratory growth defect and reduced mitochondrial zinc levels, which is characteristic of mutations affecting bc(1) complex assembly; member of the LYR protein family…		YDL181W	INH1	Protein that inhibits ATP hydrolysis by the F1F0-ATP synthase; inhibitory function is enhanced by stabilizing proteins Stf1p and Stf2p; has a calmodulin-binding motif and binds calmodulin in vitro; INH1 has a paralog, STF1, that arose from the whole genome duplication		YDL103C	QRI1	UDP-N-acetylglucosamine pyrophosphorylase; catalyzes the formation of UDP-N-acetylglucosamine (UDP-GlcNAc), which is important in cell wall biosynthesis, protein N-glycosylation, and GPI anchor biosynthesis; protein abundance increases in response to DNA replication stress
YDR494W	RSM28	Mitochondrial ribosomal protein of the small subunit; genetic interactions suggest a possible role in promoting translation initiation		YDL184C	RPL41A	Ribosomal 60S subunit protein L41A; comprises only 25 amino acids; rpl41a rpl41b double null mutant is viable; homologous to mammalian ribosomal protein L41, no bacterial homolog; RPL41A has a paralog, RPL41B, that arose from the whole genome duplication		YDL112W	TRM3	2'-O-ribose methyltransferase; catalyzes the ribose methylation of the guanosine nucleotide at position 18 of tRNAs
YDR511W	SDH7	Mitochondrial protein involved in assembly of succinate dehydrogenase; has a role in maturation of the Sdh2p subunit; localized to the mitochondrial intermembrane space; required for acetate utilization and gluconeogenesis; mutation in Drosophila ortholog SDHAF3 causes reduced succinate dehydrogenase activity and neuronal and muscular dysfunction; member of the LYR protein family		YDL211C		Protein of unknown function; green fluorescent protein (GFP)-fusion protein localizes to the vacuole; YDL211C has a paralog, TDA7, that arose from the whole genome duplication		YDL120W	YFH1	Mitochondrial matrix iron chaperone; oxidizes and stores iron; interacts with Isu1p to promote Fe-S cluster assembly; mutation results in multiple Fe/S-dependent enzyme deficiencies; human frataxin homolog is mutated in Friedrich's ataxia
YEL050C	RML2	Mitochondrial ribosomal protein of the large subunit (L2); has similarity to E. coli L2 ribosomal protein; mutant allele (fat21) causes inability to utilize oleate, and induce oleic acid oxidation; may interfere with activity of the Adr1p transcription factor		YDL216C	RRI1	Catalytic subunit of the COP9 signalosome (CSN) complex; acts as an isopeptidase in cleaving the ubiquitin-like protein Nedd8 from SCF ubiquitin ligases; metalloendopeptidase involved in the adaptation to pheromone signaling		YDL128W	VCX1	Vacuolar membrane antiporter with Ca2+/H+ and K+/H+ exchange activity; involved in control of cytosolic Ca2+ and K+ concentrations; has similarity to sodium/calcium exchangers, including the bovine Na+/Ca2+,K+ antiporter
YER026C	CHO1	Phosphatidylserine synthase; functions in phospholipid biosynthesis; catalyzes the reaction CDP-diaclyglycerol + L-serine = CMP + L-1-phosphatidylserine, transcriptionally repressed by myo-inositol and choline		YDL227C	HO	Site-specific endonuclease; required for gene conversion at the MAT locus (homothallic switching) through the generation of a ds DNA break; expression restricted to mother cells in late G1 as controlled by Swi4p-Swi6p, Swi5p, and Ash1p		YDL133C-A	RPL41B	Ribosomal 60S subunit protein L41B; comprises only 25 amino acids; rpl41a rpl41b double null mutant is viable; homologous to mammalian ribosomal protein L41, no bacterial homolog; RPL41B has a paralog, RPL41A, that arose from the whole genome duplication
YER030W	CHZ1	Histone chaperone for Htz1p/H2A-H2B dimer; required for the stabilization of the Chz1p-Htz1-H2B complex; has overlapping function with Nap1p; null mutant displays weak sensitivity to MMS and benomyl; contains a highly conserved CHZ motif; protein abundance increases in response to DNA replication stress		YDL241W		Putative protein of unknown function; YDL241W is not an essential gene		YDL140C	RPO21	RNA polymerase II largest subunit B220; part of central core; phosphorylation of C-terminal heptapeptide repeat domain regulates association with transcription and splicing factors; similar to bacterial beta-prime
YER040W	GLN3	Transcriptional activator of genes regulated by nitrogen catabolite repression; localization and activity regulated by quality of nitrogen source and Ure2p		YDR017C	KCS1	Inositol hexakisphosphate and inositol heptakisphosphate kinase; generation of high energy inositol pyrophosphates by Kcs1p is required for many processes such as vacuolar biogenesis, stress response, RNA polymerase I-mediated rRNA transcription and telomere maintenance; inositol hexakisphosphate is also known as IP6; inositol heptakisphosphate is also known as IP7		YDL149W	ATG9	Transmembrane protein involved in forming Cvt and autophagic vesicles; cycles between the phagophore assembly site (PAS) and other cytosolic punctate structures, not found in autophagosomes; may be involved in membrane delivery to the PAS
YER050C	RSM18	Mitochondrial ribosomal protein of the small subunit; has similarity to E. coli S18 ribosomal protein		YDR029W		Dubious open reading frame; unlikely to encode a functional protein, based on available experimental and comparative sequence data		YDL157C		Putative protein of unknown function; the authentic, non-tagged protein is detected in highly purified mitochondria in high-throughput studies
YER058W	PET117	Protein required for assembly of cytochrome c oxidase		YDR049W	VMS1	Component of a Cdc48p-complex involved in protein quality control; exhibits cytosolic and ER-membrane localization, with Cdc48p, during normal growth, and contributes to ER-associated degradation (ERAD) of specific substrates at a step after their ubiquitination; forms a mitochondrially-associated complex with Cdc48p and Npl4p under oxidative stress that is required for ubiquitin-mediated mitocho…		YDL185W	VMA1	Subunit A of the V1 peripheral membrane domain of V-ATPase; protein precursor undergoes self-catalyzed splicing to yield the extein Tfp1p and the intein Vde (PI-SceI), which is a site-specific endonuclease; the V1 peripheral membrane domain of the vacuolar H+-ATPase (V-ATPase) has eight subunits; involved in methionine restriction extension of chronological lifespan in an autophagy-dependent mann…
YER093C-A	AIM11	Protein of unknown function; null mutant is viable but shows increased loss of mitochondrial genome and synthetic interaction with prohibitin (phb1); contains an intron; YER093C-A has a paralog, YBL059W, that arose from the whole genome duplication		YDR051C	DET1	Acid phosphatase; involved in the non-vesicular transport of sterols in both directions between the endoplasmic reticulum and plasma membrane; deletion confers sensitivity to nickel		YDL191W	RPL35A	Ribosomal 60S subunit protein L35A; homologous to mammalian ribosomal protein L35 and bacterial L29; RPL35A has a paralog, RPL35B, that arose from the whole genome duplication
YER103W	SSA4	Heat shock protein that is highly induced upon stress; plays a role in SRP-dependent cotranslational protein-membrane targeting and translocation; member of the HSP70 family; cytoplasmic protein that concentrates in nuclei upon starvation; SSA4 has a paralog, SSA3, that arose from the whole genome duplication		YDR052C	DBF4	Regulatory subunit of Cdc7p-Dbf4p kinase complex; required for Cdc7p kinase activity and initiation of DNA replication; phosphorylates the Mcm2-7 family of proteins; cell cycle regulated; relative distribution to the nucleus increases upon DNA replication stress		YDL195W	SEC31	Component of the Sec13p-Sec31p complex of the COPII vesicle coat; COPII coat is required for vesicle formation in ER to Golgi transport; mutant has increased aneuploidy tolerance
YER107C	GLE2	RNA export factor associated with the nuclear pore complex (NPC); associates with NUP116p; required for polyadenylated RNA export but not for protein import; homologous to S. pombe Rae1p and human RAE1		YDR060W	MAK21	Constituent of 66S pre-ribosomal particles; required for large (60S) ribosomal subunit biogenesis; acts as part of a Mak21p-Noc2p-Rrp5p module that associates with nascent pre-rRNA during transcription and has a role in bigenesis of the large ribosomal subunit; involved in nuclear export of pre-ribosomes; required for maintenance of dsRNA virus; homolog of human CAATT-binding protein		YDL229W	SSB1	Cytoplasmic ATPase that is a ribosome-associated molecular chaperone; functions with J-protein partner Zuo1p; may be involved in folding of newly-made polypeptide chains; member of the HSP70 family; interacts with phosphatase subunit Reg1p; SSB1 has a paralog, SSB2, that arose from the whole genome duplication
YER122C	GLO3	ADP-ribosylation factor GTPase activating protein (ARF GAP); involved in ER-Golgi transport; shares functional similarity with Gcs1p		YDR061W		Protein with similarity to ABC transporter family members; lacks predicted membrane-spanning regions; transcriptionally activated by Yrm1p along with genes involved in multidrug resistance		YDL232W	OST4	Subunit of the oligosaccharyltransferase complex of the ER lumen; complex catalyzes protein asparagine-linked glycosylation; type I membrane protein required for incorporation of Ost3p or Ost6p into the OST complex
YER131W	RPS26B	Protein component of the small (40S) ribosomal subunit; homologous to mammalian ribosomal protein S26, no bacterial homolog; RPS26B has a paralog, RPS26A, that arose from the whole genome duplication		YDR065W	RRG1	Protein of unknown function; required for vacuolar acidification and mitochondrial genome maintenance; the authentic, non-tagged protein is detected in highly purified mitochondria in high-throughput studies		YDR002W	YRB1	Ran GTPase binding protein; involved in nuclear protein import and RNA export, ubiquitin-mediated protein degradation during the cell cycle; shuttles between the nucleus and cytoplasm; is essential; homolog of human RanBP1
YER141W	COX15	Protein required for the hydroxylation of heme O to form heme A; heme A is an essential prosthetic group for cytochrome c oxidase		YDR066C	RTR2	Protein of unknown function; exhibits genetic interactions with Rtr1p; green fluorescent protein (GFP)-fusion protein localizes to the cytoplasm; YDR066C is not an essential gene; relocalizes from nucleus to cytoplasmic foci upon DNA replication stress; RTR2 has a paralog, RTR1, that arose from the whole genome duplication		YDR006C	SOK1	Protein of unknown function; overexpression suppresses the growth defect of mutants lacking protein kinase A activity; involved in cAMP-mediated signaling; localized to the nucleus; similar to the mouse testis-specific protein PBS13
YER151C	UBP3	Ubiquitin-specific protease involved in transport and osmotic response; interacts with Bre5p to co-regulate anterograde and retrograde transport between the ER and Golgi; involved in transcription elongation in response to osmostress through phosphorylation at Ser695 by Hog1p; inhibitor of gene silencing; cleaves ubiquitin fusions but not polyubiquitin; also has mRNA binding activity; protein abu…		YDR068W	DOS2	Protein of unknown function; green fluorescent protein (GFP)-fusion protein localizes to the cytoplasm		YDR012W	RPL4B	Ribosomal 60S subunit protein L4B; homologous to mammalian ribosomal protein L4 and bacterial L4; RPL4B has a paralog, RPL4A, that arose from the whole genome duplication
YER154W	OXA1	Mitochondrial inner membrane insertase; mediates the insertion of both mitochondrial- and nuclear-encoded proteins from the matrix into the inner membrane; also has a role in insertion of carrier proteins into the inner membrane; acts as a voltage-gated ion channel, activated by substrate peptides; interacts with mitochondrial ribosomes; conserved from bacteria to animals		YDR080W	VPS41	Subunit of the HOPS endocytic tethering complex; vacuole membrane protein that functions as a Rab GTPase effector, interacting specifically with the GTP-bound conformation of Ypt7p, facilitating tethering, docking and promoting membrane fusion events at the late endosome and vacuole; required for both membrane and protein trafficking; Yck3p-mediated phosphorylation regulates the organization of v…		YDR019C	GCV1	T subunit of the mitochondrial glycine decarboxylase complex; glycine decarboxylase is required for the catabolism of glycine to 5,10-methylene-THF; expression is regulated by levels of levels of 5,10-methylene-THF in the cytoplasm
YER170W	ADK2	Mitochondrial adenylate kinase; catalyzes the reversible synthesis of GTP and AMP from GDP and ADP; may serve as a back-up for synthesizing GTP or ADP depending on metabolic conditions; 3' sequence of ADK2 varies with strain background		YDR081C	PDC2	Transcription factor for thiamine-regulated genes; required for expression of the two isoforms of pyruvate decarboxylase (PDC1 and PDC5) along with thiamine biosynthetic genes; binds a DNA sequence in the PDC5 promoter; mutant fails to grow on 2% glucose and thus is scored as inviable under standard conditions		YDR020C	DAS2	Putative protein of unknown function; non-essential gene identified in a screen for mutants with increased levels of rDNA transcription; weak similarity with uridine kinases and with phosphoribokinases
YER182W	FMP10	Putative protein of unknown function; the authentic, non-tagged protein is detected in highly purified mitochondria in high-throughput studies		YDR083W	RRP8	Nucleolar S-adenosylmethionine-dependent rRNA methyltransferase; methylates adenine (m1A) of the large subunit (LSU) rRNA at position 645; involved in pre-rRNA cleavage at site A2; mutation is synthetically lethal with a gar1 mutation; deletion disrupts telomere maintenance by influencing the expression of neighboring gene STN1		YDR023W	SES1	Cytosolic seryl-tRNA synthetase; class II aminoacyl-tRNA synthetase that aminoacylates tRNA(Ser), displays tRNA-dependent amino acid recognition which enhances discrimination of the serine substrate, interacts with peroxin Pex21p
YFL027C	GYP8	GTPase-activating protein for yeast Rab family members; Ypt1p is the preferred in vitro substrate but also acts on Sec4p, Ypt31p and Ypt32p; involved in the regulation of ER to Golgi vesicle transport		YDR108W	TRS85	Component of transport protein particle (TRAPP) complex III; TRAPPIII is a multimeric guanine nucleotide-exchange factor for the GTPase Ypt1p, regulating endosome-Golgi traffic and required for membrane expansion during autophagy and the CVT pathway; directs Ypt1p to the PAS; late post-replication meiotic role		YDR033W	MRH1	Protein that localizes primarily to the plasma membrane; also found at the nuclear envelope; long-lived protein that is asymmetrically retained in the plasma membrane of mother cells; the authentic, non-tagged protein is detected in mitochondria in a phosphorylated state; null mutation confers sensitivity to acetic acid
YFL036W	RPO41	Mitochondrial RNA polymerase; single subunit enzyme similar to those of T3 and T7 bacteriophages; requires a specificity subunit encoded by MTF1 for promoter recognition; Mtf1p interacts with and stabilizes the Rpo41p-promoter complex, enhancing DNA bending and melting to facilitate pre-initiation open complex formation		YDR114C		Putative protein of unknown function; deletion mutant exhibits poor growth at elevated pH and calcium		YDR055W	PST1	Cell wall protein that contains a putative GPI-attachment site; secreted by regenerating protoplasts; up-regulated by activation of the cell integrity pathway, as mediated by Rlm1p; upregulated by cell wall damage via disruption of FKS1; PST1 has a paralog, ECM33, that arose from the whole genome duplication
YFL047W	RGD2	GTPase-activating protein (RhoGAP) for Cdc42p and Rho5p; relocalizes from bud neck to cytoplasm upon DNA replication stress		YDR123C	INO2	Transcription factor; component of the heteromeric Ino2p/Ino4p basic helix-loop-helix transcription activator that binds inositol/choline-responsive elements (ICREs), required for derepression of phospholipid biosynthetic genes in response to inositol depletion; involved in diauxic shift		YDR062W	LCB2	Component of serine palmitoyltransferase; responsible along with Lcb1p for the first committed step in sphingolipid synthesis, which is the condensation of serine with palmitoyl-CoA to form 3-ketosphinganine
YFR007W	YFH7	Putative kinase with similarity to the PRK/URK/PANK kinase subfamily; the PRK/URK/PANK subfamily of P-loop kinases is also known as phosphoribulokinase/uridine kinase/bacterial pantothenate kinase		YDR128W	MTC5	Subunit of the SEA (Seh1-associated) complex; SEA is a coatomer-related complex that associates dynamically with the vacuole; has N-terminal WD-40 repeats and a C-terminal RING motif; mtc5 is synthetically sick with cdc13-1; relative distribution to vacuolar membrane punctae decreases upon DNA replication stress		YDR064W	RPS13	Protein component of the small (40S) ribosomal subunit; homologous to mammalian ribosomal protein S13 and bacterial S15
YGL013C	PDR1	Transcription factor that regulates the pleiotropic drug response; zinc cluster protein that is a master regulator involved in recruiting other zinc cluster proteins to pleiotropic drug response elements (PDREs) to fine tune the regulation of multidrug resistance genes; relocalizes to the cytosol in response to hypoxia; PDR1 has a paralog, PDR3, that arose from the whole genome duplication		YDR137W	RGP1	Subunit of a Golgi membrane exchange factor (Ric1p-Rgp1p); this complex catalyzes nucleotide exchange on Ypt6p		YDR070C	FMP16	Protein of unknown function; may be involved in responding to conditions of stress; the authentic, non-tagged protein is detected in highly purified mitochondria in high-throughput studies; protein abundance increases in response to DNA replication stress
YGL043W	DST1	General transcription elongation factor TFIIS; enables RNA polymerase II to read through blocks to elongation by stimulating cleavage of nascent transcripts stalled at transcription arrest sites; maintains RNAPII elongation activity on ribosomal protein genes during conditions of transcriptional stress		YDR138W	HPR1	Subunit of THO/TREX complexes; this complex couple transcription elongation with mitotic recombination and with mRNA metabolism and export, subunit of an RNA Pol II complex; regulates lifespan; involved in telomere maintenance; similar to Top1p		YDR073W	SNF11	Subunit of the SWI/SNF chromatin remodeling complex; involved in transcriptional regulation; interacts with a highly conserved 40-residue sequence of Snf2p; relocates to the cytosol under hypoxic conditions
YGL049C	TIF4632	Translation initiation factor eIF4G; subunit of the mRNA cap-binding protein complex (eIF4F) that also contains eIF4E (Cdc33p); associates with the poly(A)-binding protein Pab1p, also interacts with eIF4A (Tif1p); TIF4632 has a paralog, TIF4631, that arose from the whole genome duplication		YDR147W	EKI1	Ethanolamine kinase; primarily responsible for phosphatidylethanolamine synthesis via the CDP-ethanolamine pathway; exhibits some choline kinase activity, thus contributing to phosphatidylcholine synthesis via the CDP-choline pathway; EKI1 has a paralog, CKI1, that arose from the whole genome duplication		YDR077W	SED1	Major stress-induced structural GPI-cell wall glycoprotein; associates with translating ribosomes, possible role in mitochondrial genome maintenance; ORF contains two distinct variable minisatellites; SED1 has a paralog, SPI1, that arose from the whole genome duplication
YGL056C	SDS23	Protein involved in cell separation during budding; one of two S. cerevisiae homologs (Sds23p and Sds24p) of the S. pombe Sds23 protein, which is implicated in APC/cyclosome regulation; SDS23 has a paralog, SDS24, that arose from the whole genome duplication		YDR152W	GIR2	Highly-acidic RWD domain-containing protein of unknown function; cytoplasmic; forms a complex with Rbg2p; interacts with Rbg1p and Gcn1p; associates with translating ribosomes; putative intrinsically unstructured protein		YDR085C	AFR1	Protein required for pheromone-induced projection (shmoo) formation; regulates septin architecture during mating; has an RVXF motif that mediates targeting of Glc7p to mating projections; interacts with Cdc12p; AFR1 has a paralog, YER158C, that arose from the whole genome duplication
YGL057C	GEP7	Protein of unknown function; null mutant exhibits a respiratory growth defect and synthetic interactions with prohibitin (phb1) and gem1; authentic, non-tagged protein is detected in highly purified mitochondria in high-throughput studies		YDR166C	SEC5	Essential 107kDa subunit of the exocyst complex; the exocyst mediates polarized targeting and tethering of post-Golgi secretory vesicles to active sites of exocytosis at the plasma membrane prior to SNARE-mediated fusion; involved in assembly of the exocyst complex; required with Sec3p for ER inheritance where it promotes anchoring of the cortical ER at the bud tip		YDR093W	DNF2	Aminophospholipid translocase (flippase); type 4 P-type ATPase; involved in phospholipid translocation, contributing to endocytosis, protein transport, and cellular polarization; localizes primarily to the plasma membrane; localizes to the shmoo tip where it has a redundant role in the cellular response to mating pheromone; DNF2 has a paralog, DNF1, that arose from the whole genome duplication
YGL064C	MRH4	Mitochondrial ATP-dependent RNA helicase of the DEAD-box family; required for assembly of the large subunit of mitochondrial ribosomes; binds to the large subunit rRNA, 21S_rRNA; localizes to the matrix face of the mitochondrial inner membrane and associates with the large subunit precursor and with mature ribosomes		YDR167W	TAF10	Subunit (145 kDa) of TFIID and SAGA complexes; involved in RNA polymerase II transcription initiation and in chromatin modification		YDR122W	KIN1	Serine/threonine protein kinase involved in regulation of exocytosis; localizes to the cytoplasmic face of the plasma membrane; KIN1 has a paralog, KIN2, that arose from the whole genome duplication
YGL068W	MNP1	Protein associated with the mitochondrial nucleoid; putative mitochondrial ribosomal protein with similarity to E. coli L7/L12 ribosomal protein; required for normal respiratory growth		YDR168W	CDC37	Essential Hsp90p co-chaperone; necessary for passage through the START phase of the cell cycle; stabilizes protein kinase nascent chains and participates along with Hsp90p in their folding		YDR133C		Dubious open reading frame; unlikely to encode a functional protein, based on available experimental and comparative sequence data; partially overlaps YDR134C
YGL069C		Dubious open reading frame; unlikely to encode a functional protein, based on available experimental and comparative sequence data; not conserved in closely related Saccharomyces species; 92% of ORF overlaps the uncharacterized ORF YGL068W; deletion in cyr1 mutant results in loss of stress resistance		YDR171W	HSP42	Small heat shock protein (sHSP) with chaperone activity; forms barrel-shaped oligomers that suppress unfolded protein aggregation; involved in cytoskeleton reorganization after heat shock; protein abundance increases and forms cytoplasmic foci in response to DNA replication stress		YDR150W	NUM1	Protein required for nuclear migration; component of the mitochondria-ER-cortex-ancor (MECA); required for the association of mitochondria with the cell cortex and for accurate distribution of mitochondrial network; interacts with Mdm36p to link the ER and motochondria at the cortex; localizes to the mother cell cortex and the bud tip; may mediate interactions of dynein and cytoplasmic microtubul…
YGL071W	AFT1	Transcription factor involved in iron utilization and homeostasis; binds consensus site PyPuCACCCPu and activates transcription in response to changes in iron availability; in iron-replete conditions localization is regulated by Grx3p, Grx4p, and Fra2p, and promoter binding is negatively regulated via Grx3p-Grx4p binding; AFT1 has a paralog, AFT2, that arose from the whole genome duplication; rel…		YDR176W	NGG1	Subunit of chromatin modifying histone acetyltransferase complexes; member of the ADA complex, the SAGA complex, and the SLIK complex; transcriptional regulator involved in glucose repression of Gal4p-regulated genes		YDR169C	STB3	Ribosomal RNA processing element (RRPE)-binding protein; involved in the glucose-induced transition from quiescence to growth; restricted to nucleus in quiescent cells, released into cytoplasm after glucose repletion; binds Sin3p; relative distribution to the nucleus increases upon DNA replication stress
YGL107C	RMD9	Mitochondrial protein required for respiratory growth; mutant phenotype and genetic interactions suggest a role in delivering mt mRNAs to ribosomes; located on matrix face of the inner membrane and loosely associated with mitoribosomes; RMD9 has a paralog, YBR238C, that arose from the whole genome duplication		YDR184C	ATC1	Nuclear protein; possibly involved in regulation of cation stress responses and/or in the establishment of bipolar budding pattern; relative distribution to the nucleus decreases upon DNA replication stress		YDR186C		Putative protein of unknown function; may interact with ribosomes, based on co-purification experiments; green fluorescent protein (GFP)-fusion protein localizes to the cytoplasm
YGL129C	RSM23	Mitochondrial ribosomal protein of the small subunit; has similarity to mammalian apoptosis mediator proteins; null mutation prevents induction of apoptosis by overproduction of metacaspase Mca1p		YDR197W	CBS2	Mitochondrial translational activator of the COB mRNA; interacts with translating ribosomes, acts on the COB mRNA 5'-untranslated leader		YDR189W	SLY1	Hydrophilic protein involved in ER/Golgi vesicle trafficking; SM (Sec1/Munc-18) family protein that binds the tSNARE Sed5p and stimulates its assembly into a trans-SNARE membrane-protein complex
YGL143C	MRF1	Mitochondrial translation release factor; involved in stop codon recognition and hydrolysis of the peptidyl-tRNA bond during mitochondrial translation; lack of MRF1 causes mitochondrial genome instability		YDR198C	RKM2	Ribosomal protein lysine methyltransferase; responsible for trimethylation of the lysine residue at position 3 of Rpl12Ap and Rpl12Bp		YDR214W	AHA1	Co-chaperone that binds Hsp82p and activates its ATPase activity; plays a role in determining prion variants; similar to Hch1p; expression is regulated by stresses such as heat shock; protein abundance increases in response to DNA replication stress
YGL173C	XRN1	Evolutionarily-conserved 5'-3' exonuclease; component of cytoplasmic processing (P) bodies involved in mRNA decay; also enters the nucleus and positively regulates transcription initiation and elongation; plays a role in microtubule-mediated processes, filamentous growth, ribosomal RNA maturation, and telomere maintenance; activated by the scavenger decapping enzyme Dcs1p		YDR201W	SPC19	Essential subunit of the Dam1 complex (aka DASH complex); complex couples kinetochores to the force produced by MT depolymerization thereby aiding in chromosome segregation; also localized to nuclear side of spindle pole body		YDR222W		Protein of unknown function; green fluorescent protein (GFP)-fusion protein localizes to the cytoplasm in a punctate pattern; YDR222W has a paralog, YLR225C, that arose from the whole genome duplication
YGL226W	MTC3	Protein of unknown function; green fluorescent protein (GFP)-fusion protein localizes to the mitochondrion; mtc3 is synthetically sick with cdc13-1		YDR208W	MSS4	Phosphatidylinositol-4-phosphate 5-kinase; involved in actin cytoskeleton organization and cell morphogenesis; multicopy suppressor of stt4 mutation		YDR225W	HTA1	Histone H2A; core histone protein required for chromatin assembly and chromosome function; one of two nearly identical subtypes (see also HTA2); DNA damage-dependent phosphorylation by Mec1p facilitates DNA repair; acetylated by Nat4p; N-terminally propionylated in vivo
YGL235W		Putative protein of unknown function; potential Cdc28p substrate; null mutant displays increased resistance to antifungal agents gliotoxin, cycloheximide and H2O2		YDR219C	MFB1	Mitochondria-associated F-box protein; involved in maintenance of normal mitochondrial morphology; interacts with Skp1p through the F-box motif; preferentially localizes to the mother cell during budding		YDR226W	ADK1	Adenylate kinase, required for purine metabolism; localized to the cytoplasm and the mitochondria; lacks cleavable signal sequence; protein abundance increases in response to DNA replication stress
YGL236C	MTO1	Mitochondrial protein; forms a heterodimer complex with Mss1p that performs the 5-carboxymethylaminomethyl modification of the wobble uridine base in mitochondrial tRNAs; required for respiration in paromomycin-resistant 15S rRNA mutants		YDR240C	SNU56	Component of U1 snRNP required for mRNA splicing via spliceosome; yeast specific, no metazoan counterpart; interacts with mRNA in commitment complex		YDR231C	COX20	Mitochondrial inner membrane protein; required for proteolytic processing of Cox2p and its assembly into cytochrome c oxidase
YGR017W		Putative protein of unknown function; green fluorescent protein (GFP)-fusion protein localizes to both the nucleus and the cytoplasm		YDR243C	PRP28	RNA helicase in the DEAD-box family; involved in RNA isomerization at the 5' splice site and for exchange of U6 for U1 snRNA at the 5' splice site		YDR232W	HEM1	5-aminolevulinate synthase; catalyzes the first step in the heme biosynthetic pathway; an N-terminal signal sequence is required for localization to the mitochondrial matrix; expression is regulated by Hap2p-Hap3p
YGR021W		Putative protein of unknown function; the authentic, non-tagged protein is detected in highly purified mitochondria in high-throughput studies		YDR255C	RMD5	Component of GID Complex that confers ubiquitin ligase (U3) activity; necessary for polyubiquitination and degradation of the gluconeogenic enzyme fructose-1,6-bisphosphatase; forms dimer with Fyv10p that is then recruited to GID Complex by Gid8p; also required for sporulation; conserved protein that has a degenerate RING finger domain		YDR233C	RTN1	Reticulon protein; stabilizes membrane curvature; involved in nuclear pore assembly and maintenance of tubular ER morphology; mutant overexpressing RTN1 shows increase in tubular ER; interacts with exocyst subunit Sec6p, Yip3p, and Sbh1p; more abundant than Rtn2p; member of the RTNLA subfamily; mutants have reduced phosphatidylserine transfer between the ER and mitochondria; RTN1 has a paralog, R…
YGR028W	MSP1	Highly-conserved N-terminally anchored AAA-ATPase; distributed in the mitochondrial outer membrane and peroxisomes; involved in mitochondrial protein sorting; functions as an extraction engine in local organelle surveillance to remove and initiate degradation of mistargeted proteins, ensuring fidelity of organelle-specific localization of tail-anchored proteins; contains an N-terminal transmembra…		YDR265W	PEX10	Peroxisomal membrane E3 ubiquitin ligase; required for for Ubc4p-dependent Pex5p ubiquitination and peroxisomal matrix protein import; contains zinc-binding RING domain; mutations in human homolog cause various peroxisomal disorders		YDR257C	RKM4	Ribosomal lysine methyltransferase; specific for monomethylation of Rpl42ap and Rpl42bp (lysine 55); nuclear SET-domain containing protein
YGR062C	COX18	Protein required for membrane insertion of C-terminus of Cox2p; mitochondrial integral inner membrane protein; interacts genetically and physically with Mss2p and Pnt1p; similar to S. cerevisiae Oxa1, N. crassa Oxa2p, and E. coli YidC		YDR268W	MSW1	Mitochondrial tryptophanyl-tRNA synthetase		YDR266C	HEL2	RING finger ubiquitin ligase (E3); involved in ubiquitylation and degradation of excess histones; interacts with Ubc4p and Rad53p; null mutant sensitive to hydroxyurea (HU); green fluorescent protein (GFP)-fusion protein localizes to the cytoplasm; computational analysis suggests a role as a transcription factor
YGR063C	SPT4	Component of the universally conserved Spt4/5 complex (DSIF complex); the complex has multiple roles in concert with RNA polymerases I and II, including regulation of transcription elongation, RNA processing, quality control, and transcription-coupled DNA repair; Spt4p also localizes to kinetochores and heterochromatin and affects chromosome dynamics and silencing; required for transcription thro…		YDR270W	CCC2	Cu(+2)-transporting P-type ATPase; required for export of copper from the cytosol into an extracytosolic compartment; similar to human proteins involved in Menkes and Wilsons diseases; protein abundance increases in response to DNA replication stress; affects TBSV model (+)RNA virus replication by regulating copper metabolism; human homolog ATP7A complements yeast null mutant		YDR293C	SSD1	Translational repressor with a role in polar growth and wall integrity; regulated by Cbk1p phosphorylation to effect bud-specific translational control and localization of specific mRNAs; interacts with TOR pathway components; contains a functional N-terminal nuclear localization sequence and nucleocytoplasmic shuttling appears to be critical to Ssd1p function
YGR064W		Dubious open reading frame; unlikely to encode a functional protein, based on available experimental and comparative sequence data; partially overlaps the verified ORF SPT4/YGR063C		YDR272W	GLO2	Cytoplasmic glyoxalase II; catalyzes the hydrolysis of S-D-lactoylglutathione into glutathione and D-lactate; GLO2 has a paralog, GLO4, that arose from the whole genome duplication		YDR302W	GPI11	ER membrane protein involved in a late step of GPI anchor assembly; involved in the addition of phosphoethanolamine to the multiply mannosylated glycosylphosphatidylinositol (GPI) intermediate; human PIG-Fp is a functional homolog
YGR076C	MRPL25	Mitochondrial ribosomal protein of the large subunit; mutation confers increased replicative lifespan		YDR274C		Dubious open reading frame; unlikely to encode a functional protein, based on available experimental and comparative sequence data		YDR332W	IRC3	Double-stranded DNA-dependent helicase of the DExH/D-box family; required for maintenance of the mitochondrial (mt) genome; null mutant accumulates double-stranded breaks in mt DNA; localizes to the mt matrix
YGR084C	MRP13	Mitochondrial ribosomal protein of the small subunit		YDR280W	RRP45	Exosome non-catalytic core component; involved in 3'-5' RNA processing and degradation in both the nucleus and the cytoplasm; has similarity to E. coli RNase PH and to human hRrp45p (PM/SCL-75, EXOSC9); protein abundance increases in response to DNA replication stress		YDR333C	RQC1	Component of the ribosome quality control complex (RQC); RQC (Rqc1p-Rkr1p-Tae2p-Cdc48p-Npl4p-Ufd1p) is a ribosome-bound complex required for the degradation of polypeptides arising from stalled translation; required along with Rkr1p for recruitment of the Cdc48p-Npl4p-Ufd1p AAA ATPase complex to the RQC
YGR108W	CLB1	B-type cyclin involved in cell cycle progression; activates Cdc28p to promote the transition from G2 to M phase; accumulates during G2 and M, then targeted via a destruction box motif for ubiquitin-mediated degradation by the proteasome; CLB1 has a paralog, CLB2, that arose from the whole genome duplication		YDR282C		Mitochondrial inner membrane protein of unknown function; localizes to the inner membrane with the C terminus facing the intermembrane space; ortholog of human RMND1, mutation in which is implicated in infantile encephaloneuromyopathy and defective mitochondrial translation		YDR345C	HXT3	Low affinity glucose transporter of the major facilitator superfamily; expression is induced in low or high glucose conditions; HXT3 has a paralog, HXT5, that arose from the whole genome duplication
YGR112W	SHY1	Mitochondrial inner membrane protein required for complex IV assembly; associates with complex IV assembly intermediates and complex III/complex IV supercomplexes; similar to human SURF1 involved in Leigh Syndrome; complex IV is also known as cytochrome c oxidase		YDR283C	GCN2	Protein kinase; phosphorylates the alpha-subunit of translation initiation factor eIF2 (Sui2p) in response to starvation; activated by uncharged tRNAs and the Gcn1p-Gcn20p complex; contributes to DNA damage checkpoint control		YDR358W	GGA1	Golgi-localized protein with homology to gamma-adaptin; interacts with and regulates Arf1p and Arf2p in a GTP-dependent manner in order to facilitate traffic through the late Golgi; GGA1 has a paralog, GGA2, that arose from the whole genome duplication
YGR132C	PHB1	Subunit of the prohibitin complex (Phb1p-Phb2p); prohibitin is a 1.2 MDa ring-shaped inner mitochondrial membrane chaperone that stabilizes newly synthesized proteins; determinant of replicative life span; involved in mitochondrial segregation; prohibitin deficiency induces a mitochondrial unfolded protein response (mtUPR)		YDR284C	DPP1	Diacylglycerol pyrophosphate (DGPP) phosphatase; zinc-regulated vacuolar membrane-associated lipid phosphatase, dephosphorylates DGPP to phosphatidate (PA) and Pi, then PA to diacylglycerol; involved in lipid signaling and cell metabolism		YDR377W	ATP17	Subunit f of the F0 sector of mitochondrial F1F0 ATP synthase; F1F0 ATP synthase is a large, evolutionarily conserved enzyme complex required for ATP synthesis
YGR147C	NAT2	Protein of unknown function; has an apparent role in acetylation of N-terminal methionine residues		YDR289C	RTT103	Protein involved in transcription termination by RNA polymerase II; interacts with exonuclease Rat1p and Rai1p; has an RPR domain (carboxy-terminal domain interacting domain); also involved in regulation of Ty1 transposition		YDR379C-A	SDH6	Mitochondrial protein involved in assembly of succinate dehydrogenase; has a role in maturation of the Sdh2p subunit; member of the LYR protein family; mutations in human ortholog SDHAF1 are associated with infantile leukoencephalopathy
YGR150C	CCM1	Mitochondrial 15S rRNA-binding protein; required for intron removal of COB and COX1 pre-mRNAs; has separable roles in stabilizing mitochondrial 15S rRNA and in maturation of the COB and COX1 mRNAs; contains pentatricopeptide repeat (PPR) motifs; mutant is respiratory deficient and has defective plasma membrane electron transport		YDR291W	HRQ1	3'-5' DNA helicase that has DNA strand annealing activity; helicase activity is stimulated by fork structure and 3'-tail length of substrates; acts with Rad4p in nucleotide-excision repair; belongs to the widely conserved RecQ family of proteins which are involved in maintaining genomic integrity; similar to the human RecQ4p implicated in Rothmund-Thomson syndrome (RTS)		YDR379W	RGA2	GTPase-activating protein for polarity-establishment protein Cdc42p; implicated in control of septin organization, pheromone response, and haploid invasive growth; regulated by Pho85p and Cdc28p; RGA2 has a paralog, RGA1, that arose from the whole genome duplication
YGR161W-C		Putative protein of unknown function; identified by sequence comparison with hemiascomycetous yeast species		YDR295C	HDA2	Subunit of the HDA1 histone deacetylase complex; possibly tetrameric trichostatin A-sensitive class II histone deacetylase complex contains Hda1p homodimer and an Hda2p-Hda3p heterodimer; involved in telomere maintenance; relocalizes to the cytosol in response to hypoxia		YDR382W	RPP2B	Ribosomal protein P2 beta; a component of the ribosomal stalk, which is involved in the interaction between translational elongation factors and the ribosome; free (non-ribosomal) P2 stimulates the phosphorylation of the eIF2 alpha subunit (Sui2p) by Gcn2p; regulates the accumulation of P1 (Rpp1Ap and Rpp1Bp) in the cytoplasm
YGR165W	MRPS35	Mitochondrial ribosomal protein of the small subunit; null mutant does not grow on glycerol, is sensitive to 2,4-dichlorophenol, and accumulates large lipid droplets		YDR305C	HNT2	Dinucleoside triphosphate hydrolase; has similarity to the tumor suppressor FHIT and belongs to the histidine triad (HIT) superfamily of nucleotide-binding proteins		YDR388W	RVS167	Actin-associated protein with roles in endocytosis and exocytosis; interacts with Rvs161p to regulate actin cytoskeleton, endocytosis, and viability following starvation or osmotic stress; recruited to bud tips by Gyl1p and Gyp5p during polarized growth; homolog of mammalian amphiphysin
YGR171C	MSM1	Mitochondrial methionyl-tRNA synthetase (MetRS); functions as a monomer in mitochondrial protein synthesis; functions similarly to cytoplasmic MetRS although the cytoplasmic form contains a zinc-binding domain not found in Msm1p		YDR308C	SRB7	Subunit of the RNA polymerase II mediator complex; associates with core polymerase subunits to form the RNA polymerase II holoenzyme; essential for transcriptional regulation; target of the global repressor Tup1p		YDR391C		Putative protein of unknown function; possibly involved in zinc homeostasis; Bdf1p-dependent transcription induced by salt stress; green fluorescent protein (GFP)-fusion protein localizes to both the cytoplasm and the nucleus
YGR194C	XKS1	Xylulokinase; converts D-xylulose and ATP to xylulose 5-phosphate and ADP; rate limiting step in fermentation of xylulose; required for xylose fermentation by recombinant S. cerevisiae strains		YDR310C	SUM1	Transcriptional repressor that regulates middle-sporulation genes; required for mitotic repression of middle sporulation-specific genes; also acts as general replication initiation factor; involved in telomere maintenance, chromatin silencing; regulated by pachytene checkpoint		YDR407C	TRS120	Component of transport protein particle (TRAPP) complex II; TRAPPII is a multimeric guanine nucleotide-exchange factor for the GTPase Ypt1p, regulating intra-Golgi and endosome-Golgi traffic
YGR212W	SLI1	N-acetyltransferase; confers resistance to the sphingolipid biosynthesis inhibitor myriocin (ISP-1) by converting it into N-acetyl-myriocin, co-operates with Ypk1p in mediating resistance to myriocin		YDR312W	SSF2	Protein required for ribosomal large subunit maturation; functionally redundant with Ssf1p; member of the Brix family; SSF2 has a paralog, SSF1, that arose from the whole genome duplication		YDR429C	TIF35	eIF3g subunit of the eukaryotic translation initiation factor 3 (eIF3); subunit of the core complex of eIF3; is essential for translation; stimulates resumption of ribosomal scanning during translation reinitiation
YGR215W	RSM27	Mitochondrial ribosomal protein of the small subunit		YDR314C	RAD34	Protein involved in nucleotide excision repair (NER); homologous to RAD4		YDR447C	RPS17B	Ribosomal protein 51 (rp51) of the small (40s) subunit; homologous to mammalian ribosomal protein S17, no bacterial homolog; RPS17B has a paralog, RPS17A, that arose from the whole genome duplication; protein abundance increases in response to DNA replication stress
YGR216C	GPI1	Membrane protein involved in the synthesis of GlcNAc-PI; N-acetylglucosaminyl phosphatidylinositol (GlcNAc-PI) is the first intermediate in the synthesis of glycosylphosphatidylinositol (GPI) anchors; human and mouse GPI1p are functional homologs		YDR318W	MCM21	Component of the kinetochore sub-complex COMA; COMA (Ctf19p, Okp1p, Mcm21p, Ame1p) bridges kinetochore subunits in contact with centromeric DNA with subunits bound to microtubules during kinetochore assembly; involved in minichromosome maintenance; modified by sumoylation; orthologous to human centromere constitutive-associated network (CCAN) subunit CENP-O and fission yeast mal2		YDR450W	RPS18A	Protein component of the small (40S) ribosomal subunit; homologous to mammalian ribosomal protein S18 and bacterial S13; RPS18A has a paralog, RPS18B, that arose from the whole genome duplication; protein increases in abundance and relocalizes from cytoplasm to nuclear foci upon DNA replication stress
YGR219W		Dubious open reading frame; unlikely to encode a functional protein, based on available experimental and comparative sequence data; partially overlaps the verified ORF MRPL9/YGR220C		YDR322C-A	TIM11	Subunit e of mitochondrial F1F0-ATPase; ATPase is a large, evolutionarily conserved enzyme complex required for ATP synthesis; essential for the dimeric and oligomeric state of ATP synthase, which in turn determines the shape of inner membrane cristae		YDR456W	NHX1	Na+/H+ and K+/H+ exchanger; required for intracellular sequestration of Na+ and K+; located in the vacuole and late endosome compartments; required for osmotolerance to acute hypertonic shock and for vacuolar fusion; ortholog of human NHE9, which is linked to autism
YGR220C	MRPL9	Mitochondrial ribosomal protein of the large subunit		YDR325W	YCG1	Subunit of the condensin complex; required for establishment and maintenance of chromosome condensation, chromosome segregation and chromatin binding of the condensin complex; required for clustering of tRNA genes at the nucleolus; required for replication slow zone (RSZ) breakage following Mec1p inactivation		YDR461W	MFA1	Mating pheromone a-factor; made by a cells; interacts with alpha cells to induce cell cycle arrest and other responses leading to mating; biogenesis involves C-terminal modification, N-terminal proteolysis, and export; also encoded by MFA2
YGR222W	PET54	Mitochondrial inner membrane protein; binds to the 5' UTR of the COX3 mRNA to activate its translation together with Pet122p and Pet494p; also binds to the COX1 Group I intron AI5 beta to facilitate exon ligation during splicing		YDR326C	YSP2	Protein involved in programmed cell death; mutant shows resistance to cell death induced by amiodarone or intracellular acidification; YSP2 has a paralog, YHR080C, that arose from the whole genome duplication		YDR470C	UGO1	Outer membrane component of the mitochondrial fusion machinery; binds directly to Fzo1p and Mgm1p and thus links these two GTPases during mitochondrial fusion; involved in fusion of both the outer and inner membranes; facilitates dimerization of Fzo1p during fusion; import into the outer membrane is mediated by Tom70p and Mim1p; has similarity to carrier proteins but is not likely to function as …
YGR231C	PHB2	Subunit of the prohibitin complex (Phb1p-Phb2p); prohibitin is a 1.2 MDa ring-shaped inner mitochondrial membrane chaperone that stabilizes newly synthesized proteins; determinant of replicative life span; involved in mitochondrial segregation; prohibitin deficiency induces a mitochondrial unfolded protein response (mtUPR)		YDR329C	PEX3	Peroxisomal membrane protein (PMP); required for proper localization and stability of PMPs; anchors peroxisome retention factor Inp1p at the peroxisomal membrane; interacts with Pex19p		YDR471W	RPL27B	Ribosomal 60S subunit protein L27B; homologous to mammalian ribosomal protein L27, no bacterial homolog; RPL27B has a paralog, RPL27A, that arose from the whole genome duplication
YGR232W	NAS6	Assembly chaperone for the 19S proteasome regulatory particle base; proteasome-interacting protein involved in the assembly of the base subcomplex of the 19S proteasomal regulatory particle (RP); ortholog of human oncoprotein gankyrin, which interacts with the Rb tumor suppressor and CDK4/6		YDR335W	MSN5	Karyopherin; involved in nuclear import and export of proteins, including import of replication protein A and export of Far1p and transcription factors Swi5p, Swi6p, Msn2p, and Pho4p; required for re-export of mature tRNAs after their retrograde import from the cytoplasm; exportin-5 homolog		YDR473C	PRP3	Splicing factor; component of the U4/U6-U5 snRNP complex
YGR233C	PHO81	Cyclin-dependent kinase (CDK) inhibitor; regulates Pho80p-Pho85p and Pcl7p-Pho85p cyclin-CDK complexes in response to phosphate levels; inhibitory activity for Pho80p-Pho85p requires myo-D-inositol heptakisphosphate (IP7) generated by Vip1p; relative distribution to the nucleus increases upon DNA replication stress		YDR337W	MRPS28	Mitochondrial ribosomal protein of the small subunit		YDR479C	PEX29	Peroxisomal integral membrane peroxin; involved in the regulation of peroxisomal size, number and distribution; genetic interactions suggest that Pex28p and Pex29p act at steps upstream of those mediated by Pex30p, Pex31p, and Pex32p; forms ER foci upon DNA replication stress
YGR238C	KEL2	Protein that negatively regulates mitotic exit; forms a complex with Kel1p and Bud14p that regulates Bnr1p (formin) to affect actin cable assembly, cytokinesis, and polarized growth; functions in a complex with Kel1p, interacts with Tem1p and Lte1p; localizes to regions of polarized growth; potential Cdc28p substrate		YDR338C		Putative protein of unknown function; member of the multi-drug and toxin extrusion (MATE) family of the multidrug/oligosaccharidyl-lipid/polysaccharide (MOP) exporter superfamily		YDR487C	RIB3	3,4-dihydroxy-2-butanone-4-phosphate synthase (DHBP synthase); required for riboflavin biosynthesis from ribulose-5-phosphate, also has an unrelated function in mitochondrial respiration
YGR255C	COQ6	Putative flavin-dependent monooxygenase; involved in ubiquinone (Coenzyme Q) biosynthesis; localizes to the matrix face of the mitochondrial inner membrane in a large complex with other ubiquinone biosynthetic enzymes; human COX6 can rescue a yeast cox6 mutant and is implicated in steroid-resistant nephrotic syndrome (SRNS)		YDR346C	SVF1	Protein with a potential role in cell survival pathways; required for the diauxic growth shift; expression in mammalian cells increases survival under conditions inducing apoptosis; mutant has increased aneuploidy tolerance		YDR506C	GMC1	Protein involved in meiotic progression; mutants are delayed in meiotic nuclear division and are defective in synaptonemal complex assembly; possible membrane-localized protein
YGR257C	MTM1	Mitochondrial protein of the mitochondrial carrier family; high affinity pyridoxal 5′-phosphate transporter; involved in mitochondrial iron homeostasis and in activating mitochondrial Sod2p by facilitating insertion of an essential manganese cofactor		YDR351W	SBE2	Protein required for bud growth; involved in transport of cell wall components from the Golgi to the cell surface; SBE2 has a paralog, SBE22, that arose from the whole genome duplication		YDR508C	GNP1	High-affinity glutamine permease; also transports Leu, Ser, Thr, Cys, Met and Asn; expression is fully dependent on Grr1p and modulated by the Ssy1p-Ptr3p-Ssy5p (SPS) sensor of extracellular amino acids; GNP1 has a paralog, AGP1, that arose from the whole genome duplication
YGR258C	RAD2	Single-stranded DNA endonuclease; cleaves single-stranded DNA during nucleotide excision repair to excise damaged DNA; subunit of Nucleotide Excision Repair Factor 3 (NEF3); homolog of human XPG protein		YDR356W	SPC110	Inner plaque spindle pole body (SPB) component; ortholog of human kendrin; involved in connecting nuclear microtubules to SPB; interacts with Tub4p-complex and calmodulin; phosphorylated by Mps1p in cell cycle-dependent manner		YDR519W	FPR2	Membrane-bound peptidyl-prolyl cis-trans isomerase (PPIase); binds to the drugs FK506 and rapamycin; expression pattern suggests possible involvement in ER protein trafficking; relocalizes from nucleus to vacuole upon DNA replication stress
YGR274C	TAF1	TFIID subunit, involved in RNA pol II transcription initiation; possesses in vitro histone acetyltransferase activity but its role in vivo appears to be minor; involved in promoter binding and G1/S progression; relocalizes to the cytosol in response to hypoxia		YDR365C	ESF1	Nucleolar protein involved in pre-rRNA processing; depletion causes severely decreased 18S rRNA levels		YDR529C	QCR7	Subunit 7 of ubiquinol cytochrome-c reductase (Complex III); Complex III is a component of the mitochondrial inner membrane electron transport chain; oriented facing the mitochondrial matrix; N-terminus appears to play a role in complex assembly
YHL004W	MRP4	Mitochondrial ribosomal protein of the small subunit		YDR381C-A		Protein of unknown function; localized to the mitochondrial outer membrane		YEL007W	MIT1	Transcriptional regulator of pseudohyphal growth; protein with sequence similarity to S. pombe gti1+ (gluconate transport inducer 1) and C. albicans Wor1
YHL014C	YLF2	Protein of unknown function; has weak similarity to E. coli GTP-binding protein gtp1; the authentic, non-tagged protein is detected in highly purified mitochondria in high-throughput studies		YDR387C		Putative transporter; member of the sugar porter family; YDR387C is not an essential gene		YEL009C	GCN4	bZIP transcriptional activator of amino acid biosynthetic genes; activator responds to amino acid starvation; expression is tightly regulated at both the transcriptional and translational levels
YHL024W	RIM4	Putative RNA-binding protein; required for the expression of early and middle sporulation genes		YDR392W	SPT3	Subunit of the SAGA and SAGA-like transcriptional regulatory complexes; interacts with Spt15p to activate transcription of some RNA polymerase II-dependent genes, also functions to inhibit transcription at some promoters; relocalizes to the cytosol in response to hypoxia		YEL017C-A	PMP2	Proteolipid associated with plasma membrane H(+)-ATPase (Pma1p); regulates plasma membrane H(+)-ATPase activity; protein abundance increases in response to DNA replication stress; PMP2 has a paralog, PMP1, that arose from the whole genome duplication
YHR005C-A	TIM10	Essential protein of the mitochondrial intermembrane space; forms a complex with Tim9p (TIM10 complex) that delivers hydrophobic proteins to the TIM22 complex for insertion into the inner membrane		YDR393W	SHE9	Protein required for normal mitochondrial morphology; mitochondrial inner membrane protein; may be involved in fission of the inner membrane; forms a homo-oligomeric complex		YEL024W	RIP1	Ubiquinol-cytochrome-c reductase; a Rieske iron-sulfur protein of the mitochondrial cytochrome bc1 complex; transfers electrons from ubiquinol to cytochrome c1 during respiration; during import, Rip1p is first imported into the mitochondrial matrix where it is processed, acquires its Fe-S cluster, and is folded, then is translocated into the inner membrane by the action of a homo-oligomer of Bcs1…
YHR011W	DIA4	Probable mitochondrial seryl-tRNA synthetase; mutant displays increased invasive and pseudohyphal growth		YDR399W	HPT1	Dimeric hypoxanthine-guanine phosphoribosyltransferase; catalyzes the transfer of the phosphoribosyl portion of 5-phosphoribosyl-alpha-1-pyrophosphate to a purine base (either guanine or hypoxanthine) to form pyrophosphate and a purine nucleotide (either guanosine monophosphate or inosine monophosphate); mutations in the human homolog HPRT1 can cause Lesch-Nyhan syndrome and Kelley-Seegmiller syn…		YEL034W	HYP2	Translation elongation factor eIF-5A; required for translation of proteins containing polyproline stretches, including Bni1p, and this leads to a requirement for mating projection formation; structural homolog of bacterial EF-P; undergoes an essential hypusination modification; HYP2 has a paralog, ANB1, that arose from the whole genome duplication
YHR038W	RRF1	Mitochondrial ribosome recycling factor; essential for mitochondrial protein synthesis and for the maintenance of the respiratory function of mitochondria		YDR431W		Dubious open reading frame; unlikely to encode a functional protein, based on available experimental and comparative sequence data		YEL040W	UTR2	Chitin transglycosylase; functions in the transfer of chitin to beta(1-6) and beta(1-3) glucans in the cell wall; similar to and functionally redundant with Crh1; glycosylphosphatidylinositol (GPI)-anchored protein localized to bud neck
YHR059W	FYV4	Protein of unknown function; required for survival upon exposure to K1 killer toxin		YDR449C	UTP6	Nucleolar protein; component of the small subunit (SSU) processome containing the U3 snoRNA that is involved in processing of pre-18S rRNA		YEL043W		Predicted cytoskeleton protein involved in intracellular signaling; based on quantitative analysis of protein-protein interaction maps; may interact with ribosomes, based on co-purification studies; contains fibronectin type III domain fold
YHR090C	YNG2	Subunit of NuA4, an essential histone acetyltransferase complex; positions Piccolo NuA4 for efficient acetylation of histone H4 or histone H2A; relocalizes to the cytosol in response to hypoxia; similar to human tumor suppressor ING1 and its isoforms ING4 and ING5		YDR468C	TLG1	Essential t-SNARE that mediates fusion of vesicles with the late Golgi; forms a complex with Tlg2p and Vti1p; mediates fusion of endosome-derived vesicles with the late Golgi; binds the docking complex VFT (Vps fifty-three) through interaction with Vps51p		YEL063C	CAN1	Plasma membrane arginine permease; requires phosphatidyl ethanolamine (PE) for localization, exclusively associated with lipid rafts; mutation confers canavanine resistance; CAN1 has a paralog, ALP1, that arose from the whole genome duplication
YHR091C	MSR1	Mitochondrial arginyl-tRNA synthetase; mutations in human ortholog are associated with pontocerebellar hypoplasia type 6; MSR1 has a paralog, YDR341C, that arose from the whole genome duplication		YDR482C	CWC21	Protein involved in RNA splicing by the spliceosome; component of a complex containing Cef1p; interacts genetically with ISY1 and BUD13; may bind RNA; has similarity to S. pombe Cwf21p		YEL065W	SIT1	Ferrioxamine B transporter; member of the ARN family of transporters that specifically recognize siderophore-iron chelates; transcription is induced during iron deprivation and diauxic shift; potentially phosphorylated by Cdc28p
YHR099W	TRA1	Subunit of SAGA and NuA4 histone acetyltransferase complexes; interacts with acidic activators (e.g., Gal4p) which leads to transcription activation; similar to human TRRAP, which is a cofactor for c-Myc mediated oncogenic transformation		YDR485C	VPS72	Htz1p-binding component of the SWR1 complex; exchanges histone variant H2AZ (Htz1p) for chromatin-bound histone H2A; may function as a lock that prevents removal of H2AZ from nucleosomes; required for vacuolar protein sorting		YER001W	MNN1	Alpha-1,3-mannosyltransferase; integral membrane glycoprotein of the Golgi complex, required for addition of alpha1,3-mannose linkages to N-linked and O-linked oligosaccharides, one of five S. cerevisiae proteins of the MNN1 family
YHR109W	CTM1	Cytochrome c lysine methyltransferase; trimethylates residue 72 of apo-cytochrome c (Cyc1p) in the cytosol; not required for normal respiratory growth		YDR496C	PUF6	Pumilio-homology domain protein; binds the 3' UTR of ASH1 mRNA and represses its translation, resulting in proper asymmetric localization of ASH1 mRNA; required at post-transcriptional step for efficient retrotransposition; absence results in decreased Ty1 Gag:GFP protein levels; co-sediments with the 60S ribosomal subunit and is required for its biogenesis		YER017C	AFG3	Mitochondrial inner membrane m-AAA protease component; mediates degradation of misfolded or unassembled proteins and is also required for correct assembly of mitochondrial enzyme complexes; involved in cytoplasmic mRNA translation and aging
YHR116W	COX23	Protein that functions in mitochondrial copper homeostasis; mitochondrial intermembrane space protein; essential for functional cytochrome oxidase expression; homologous to Cox17p; contains twin cysteine-x9-cysteine motifs		YDR507C	GIN4	Protein kinase involved in bud growth and assembly of the septin ring; proposed to have kinase-dependent and kinase-independent activities; undergoes autophosphorylation; similar to Hsl1p; GIN4 has a paralog, KCC4, that arose from the whole genome duplication		YER018C	SPC25	Component of the kinetochore-associated Ndc80 complex; involved in chromosome segregation, spindle checkpoint activity, and kinetochore clustering; evolutionarily conserved; other members include Ndc80p, Nuf2p, Spc24p, and Spc25p
YHR119W	SET1	Histone methyltransferase, subunit of the COMPASS (Set1C) complex; COMPASS methylates histone H3K4; Set1p-dependent H3K4 trimethylation recruits Nrd1p, allowing efficient termination of snoRNAs and cryptic unstable transcripts (CUTs) by Nrd1p-Nab3p-Sen1p pathway; modulates histone acetylation levels in promoter proximal regions to ensure efficient Nrd1p-dependent termination; required in transcri…		YDR514C		Protein of unknown function that localizes to mitochondria; overexpression affects endocytic protein trafficking; YDR514C has a paralog, GFD2, that arose from the whole genome duplication		YER031C	YPT31	Rab family GTPase; involved in the exocytic pathway; mediates intra-Golgi traffic or the budding of post-Golgi vesicles from the trans-Golgi; YPT31 has a paralog, YPT32, that arose from the whole genome duplication
YHR147C	MRPL6	Mitochondrial ribosomal protein of the large subunit		YDR515W	SLF1	RNA binding protein that associates with polysomes; may be involved in regulating mRNA translation; involved in the copper-dependent mineralization of copper sulfide complexes on cell surface in cells cultured in copper salts; SLF1 has a paralog, SRO9, that arose from the whole genome duplication; protein abundance increases in response to DNA replication stress		YER043C	SAH1	S-adenosyl-L-homocysteine hydrolase; catabolizes S-adenosyl-L-homocysteine which is formed after donation of the activated methyl group of S-adenosyl-L-methionine (AdoMet) to an acceptor; regulates cellular lipid homoeostasis by regulating phosphatidylcholine(PC)synthesis and triacylglycerol (TG) levels
YHR155W	YSP1	Mitochondrial protein; potential role in promoting mitochondrial fragmentation during programmed cell death in response to high levels of alpha-factor mating pheromone or the drug amiodarone; YSP1 has a paralog, SIP3, that arose from the whole genome duplication		YEL012W	UBC8	Ubiquitin-conjugating enzyme that regulates gluconeogenesis; negatively regulates gluconeogenesis by mediating the glucose-induced ubiquitination of fructose-1,6-bisphosphatase (FBPase); cytoplasmic enzyme that catalyzes the ubiquitination of histones in vitro		YER044C	ERG28	Endoplasmic reticulum membrane protein; may facilitate protein-protein interactions between the Erg26p dehydrogenase and the Erg27p 3-ketoreductase and/or tether these enzymes to the ER, also interacts with Erg6p
YHR169W	DBP8	ATPase, putative RNA helicase of the DEAD-box family; component of 90S preribosome complex involved in production of 18S rRNA and assembly of 40S small ribosomal subunit; ATPase activity stimulated by association with Esf2p		YEL015W	EDC3	Non-essential conserved protein with a role in mRNA decapping; specifically affects the function of the decapping enzyme Dcp1p; mediates decay of the RPS28B mRNA via binding to both Rps28Bp (or Rps28Ap) and the RPS28B mRNA; mediates decay of the YRA1 mRNA by a different, translation-independent mechanism; localizes to cytoplasmic mRNA processing bodies; forms cytoplasmic foci upon DNA replication…		YER048C	CAJ1	Nuclear type II J heat shock protein of the E. coli dnaJ family; contains a leucine zipper-like motif, binds to non-native substrates for presentation to Ssa3p, may function during protein translocation, assembly and disassembly
YHR198C	AIM18	Putative protein of unknown function; the authentic, non-tagged protein is detected in highly purified mitochondria in high-throughput studies; null mutant displays elevated frequency of mitochondrial genome loss		YEL018W	EAF5	Non-essential subunit of the NuA4 acetyltransferase complex; Esa1p-associated factor; relocalizes to the cytosol in response to hypoxia		YER048W-A	ISD11	Cysteine desulfurase (Nfs1p) activator; essential for the formation of the persulfide intermediate at the desulfurase active site during pyridoxal phosphate-dependent desulfuration of cysteine; required for mitochondrial iron-sulfur cluster biosynthesis; exclusive to eukaryotes, implicated as eukaryotic supplement to the bacterium-derived Fe-S cluster (ISC) assembly apparatus; involved in regulat…
YIL006W	YIA6	Mitochondrial NAD+ transporter; involved in the transport of NAD+ into the mitochondria (see also YEA6); member of the mitochondrial carrier subfamily; disputed role as a pyruvate transporter; has putative mouse and human orthologs; YIA6 has a paralog, YEA6, that arose from the whole genome duplication		YEL020C-B		Dubious open reading frame; unlikely to encode a functional protein, based on available experimental and comparative sequence data; partially overlaps verified gene YEL020W-A; identified by fungal homology and RT-PCR		YER054C	GIP2	Putative regulatory subunit of protein phosphatase Glc7p; involved in glycogen metabolism; contains a conserved motif (GVNK motif) that is also found in Gac1p, Pig1p, and Pig2p; GIP2 has a paralog, PIG2, that arose from the whole genome duplication
YIL022W	TIM44	Essential component of the TIM23 complex; tethers the import motor and regulatory factors (PAM complex) to the translocation channel (Tim23p-Tim17p core complex); TIM23 complex is short for the translocase of the inner mitochondrial membrane		YEL020W-A	TIM9	Essential protein of the mitochondrial intermembrane space; forms a complex with Tim10p (TIM10 complex) that delivers hydrophobic proteins to the TIM22 complex for insertion into the inner membrane		YER056C	FCY2	Purine-cytosine permease; mediates purine (adenine, guanine, and hypoxanthine) and cytosine accumulation; relative distribution to the vacuole increases upon DNA replication stress
YIL070C	MAM33	Acidic protein of the mitochondrial matrix; involved in oxidative phosphorylation; related to the human complement receptor gC1q-R		YEL050W-A		Dubious open reading frame unlikely to encode a functional protein; identified by fungal homology and RT-PCR		YER070W	RNR1	Major isoform of large subunit of ribonucleotide-diphosphate reductase; the RNR complex catalyzes rate-limiting step in dNTP synthesis, regulated by DNA replication and DNA damage checkpoint pathways via localization of small subunits; relative distribution to the nucleus increases upon DNA replication stress; RNR1 has a paralog, RNR3, that arose from the whole genome duplication
YIL077C		Putative protein of unknown function; the authentic, non-tagged protein is detected in highly purified mitochondria in high-throughput studies; deletion confers sensitivity to 4-(N-(S-glutathionylacetyl)amino) phenylarsenoxide (GSAO)		YEL053C	MAK10	Non-catalytic subunit of N-terminal acetyltransferase of the NatC type; required for replication of dsRNA virus; expression is glucose-repressible		YER072W	VTC1	Subunit of the vacuolar transporter chaperone (VTC) complex; VTC complex is involved in membrane trafficking, vacuolar polyphosphate accumulation, microautophagy and non-autophagic vacuolar fusion; also has mRNA binding activity; protein abundance increases in response to DNA replication stress
YIL093C	RSM25	Mitochondrial ribosomal protein of the small subunit		YEL061C	CIN8	Kinesin motor protein; involved in mitotic spindle assembly and chromosome segregation		YER074W	RPS24A	Protein component of the small (40S) ribosomal subunit; homologous to mammalian ribosomal protein S24, no bacterial homolog; RPS24A has a paralog, RPS24B, that arose from the whole genome duplication
YIL098C	FMC1	Mitochondrial matrix protein; required for assembly or stability at high temperature of the F1 sector of mitochondrial F1F0 ATP synthase; null mutant temperature sensitive growth on glycerol is suppressed by multicopy expression of Odc1p		YER008C	SEC3	Subunit of the exocyst complex; the exocyst mediates polarized targeting and tethering of post-Golgi secretory vesicles to sites of exocytosis prior to SNARE-mediated fusion; PtdIns[4,5]P2-binding protein that localizes to exocytic sites in a Rho1p-dependent, actin-independent manner, targeting and anchoring the exocyst to the plasma membrane with Exo70p; direct GTP Rho1p effector; required for E…		YER076C		Putative protein of unknown function; the authentic, non-tagged protein is detected in highly purified mitochondria in high-throughput studies; analysis of HA-tagged protein suggests a membrane localization
YIL126W	STH1	ATPase component of the RSC chromatin remodeling complex; required for expression of early meiotic genes; promotes base excision repair in chromatin; essential helicase-related protein homologous to Snf2p		YER013W	PRP22	DEAH-box RNA-dependent ATPase/ATP-dependent RNA helicase; associates with lariat intermediates before the second catalytic step of splicing; mediates ATP-dependent mRNA release from the spliceosome and unwinds RNA duplexes; required for proofreading the exon ligation reaction		YER091C	MET6	Cobalamin-independent methionine synthase; involved in methionine biosynthesis and regeneration; requires a minimum of two glutamates on the methyltetrahydrofolate substrate, similar to bacterial metE homologs
YIL134W	FLX1	Protein required for transport of flavin adenine dinucleotide (FAD); a synthesis product of riboflavin, across the mitochondrial membrane		YER059W	PCL6	Pho85p cyclin of the Pho80p subfamily; forms the major Glc8p kinase together with Pcl7p and Pho85p; involved in the control of glycogen storage by Pho85p; stabilized by Elongin C binding; PCL6 has a paralog, PCL7, that arose from the whole genome duplication		YER102W	RPS8B	Protein component of the small (40S) ribosomal subunit; homologous to mammalian ribosomal protein S8, no bacterial homolog; RPS8B has a paralog, RPS8A, that arose from the whole genome duplication
YIL149C	MLP2	Myosin-like protein associated with the nuclear envelope; nuclear basket protein that connects the nuclear pore complex with the nuclear interior; involved in the Tel1p pathway that controls telomere length; MLP2 has a paralog, MLP1, that arose from the whole genome duplication		YER061C	CEM1	Mitochondrial beta-keto-acyl synthase; possible role in fatty acid synthesis; required for mitochondrial respiration		YER136W	GDI1	GDP dissociation inhibitor; regulates vesicle traffic in secretory pathways by regulating the dissociation of GDP from the Sec4/Ypt/rab family of GTP binding proteins
YIL157C	COA1	Mitochondrial inner membrane protein; required for assembly of the cytochrome c oxidase complex (complex IV); interacts with complex IV assembly factor Shy1p during the early stages of assembly		YER077C		Putative protein of unknown function; green fluorescent protein (GFP)-fusion protein localizes to the mitochondrion; null mutation results in a decrease in plasma membrane electron transport		YER166W	DNF1	Aminophospholipid translocase (flippase); type 4 P-type ATPase; involved in phospholipid translocation, contributing to endocytosis, protein transport, and cellular polarization; localizes primarily to the plasma membrane; localizes to the shmoo tip where it has a redundant role in the cellular response to mating pheromone; DNF1 has a paralog, DNF2, that arose from the whole genome duplication
YIR004W	DJP1	Cytosolic J-domain-containing protein; required for peroxisomal protein import and involved in peroxisome assembly, homologous to E. coli DnaJ		YER082C	UTP7	Nucleolar protein; component of the small subunit (SSU) processome containing the U3 snoRNA that is involved in processing of pre-18S rRNA		YER177W	BMH1	14-3-3 protein, major isoform; controls proteome at post-transcriptional level, binds proteins and DNA, involved in regulation of exocytosis, vesicle transport, Ras/MAPK and rapamycin-sensitive signaling, aggresome formation, spindle position checkpoint; protein increases in abundance and relative distribution to the nucleus increases upon DNA replication stress; antiapoptotic gene similar to hum…
YIR021W	MRS1	Splicing protein; required for splicing of two mitochondrial group I introns (BI3 in COB and AI5beta in COX1); forms a splicing complex, containing four subunits of Mrs1p and two subunits of the BI3-encoded maturase, that binds to the BI3 RNA; MRS1 has a paralog, CCE1, that arose from the whole genome duplication		YER087C-A		Dubious open reading frame; unlikely to encode a functional protein, based on available experimental and comparative sequence data; almost completely overlaps ORF AIM10/YER087W		YFL014W	HSP12	Plasma membrane protein involved in maintaining membrane organization; involved in maintaining organization during stress conditions; induced by heat shock, oxidative stress, osmostress, stationary phase, glucose depletion, oleate and alcohol; protein abundance increased in response to DNA replication stress and dietary restriction; regulated by the HOG and Ras-Pka pathways; required for dietary …
YIR024C	INA22	F1F0 ATP synthase peripheral stalk assembly factor; subunit of the matrix-exposed inner mitochondrial membrane localized INA complex (Ina22p-Ina17p) involved in assembly of the F1F0 peripheral stalk; co-purifies with Aim43p, ATP synthase subunits, and cytochrome bc1 complex assembly factors; interacts with Arh1p, a mitochondrial oxidoreductase; deletion mutant has a respiratory growth defect		YER087W	AIM10	Protein with similarity to tRNA synthetases; non-tagged protein is detected in purified mitochondria; null mutant is viable and displays elevated frequency of mitochondrial genome loss		YFL021W	GAT1	Transcriptional activator of nitrogen catabolite repression genes; contains a GATA-1-type zinc finger DNA-binding motif; activity and localization regulated by nitrogen limitation and Ure2p; different translational starts produce two major and two minor isoforms that are differentially regulated and localized
YJL005W	CYR1	Adenylate cyclase; required for cAMP production and cAMP-dependent protein kinase signaling; the cAMP pathway controls a variety of cellular processes, including metabolism, cell cycle, stress response, stationary phase, and sporulation		YER093C	TSC11	Subunit of TORC2 (Tor2p-Lst8p-Avo1-Avo2-Tsc11p-Bit61p); TORC2 is a membrane-associated complex that regulates actin cytoskeletal dynamics during polarized growth and cell wall integrity; involved in sphingolipid metabolism; contains a RasGEFN domain		YFL026W	STE2	Receptor for alpha-factor pheromone; seven transmembrane-domain GPCR that interacts with both pheromone and a heterotrimeric G protein to initiate the signaling response that leads to mating between haploid a and alpha cells
YJL036W	SNX4	Sorting nexin; involved in retrieval of late-Golgi SNAREs from post-Golgi endosomes to the trans-Golgi network and in cytoplasm to vacuole transport; contains a PX phosphoinositide-binding domain; forms complexes with Snx41p and with Atg20p		YER107W-A		Dubious open reading frame; unlikely to encode a functional protein, based on available experimental and comparative sequence data; partially overlaps verified ORF GLE2/YER107C		YFL034C-A	RPL22B	Ribosomal 60S subunit protein L22B; homologous to mammalian ribosomal protein L22, no bacterial homolog; RPL22B has a paralog, RPL22A, that arose from the whole genome duplication
YJL039C	NUP192	Essential subunit of the inner ring of the nuclear pore complex (NPC); contributes to nucleocytoplasmic transport; homologous to human NUP205		YER116C	SLX8	Subunit of Slx5-Slx8 SUMO-targeted ubiquitin ligase (STUbL) complex; stimulated by prior attachment of SUMO to the substrate; contains a C-terminal RING domain; forms nuclear foci upon DNA replication stress; null mutants are aneuploid, have a metaphase delay, and spindle defects including: mispositioned spindles, fish hook spindles, and aberrant spindle kinetics; required for maintenance of geno…		YFL037W	TUB2	Beta-tubulin; associates with alpha-tubulin (Tub1p and Tub3p) to form tubulin dimer, which polymerizes to form microtubules; mutation in human ortholog is associated with congenital fibrosis of the extraocular muscles (CFEOM) with polymicrogyria
YJL046W	AIM22	Putative lipoate-protein ligase; required along with Lip2 and Lip5 for lipoylation of Lat1p and Kgd2p; similar to E. coli LplA; null mutant displays reduced frequency of mitochondrial genome loss		YER123W	YCK3	Palmitoylated vacuolar membrane-localized casein kinase I isoform; negatively regulates vacuole fusion during hypertonic stress via phosphorylation of Vps41p; shares essential functions with Hrr25p; regulates vesicle fusion in AP-3 pathway		YFL038C	YPT1	Rab family GTPase; involved in the ER-to-Golgi step of the secretory pathway; complex formation with the Rab escort protein Mrs6p is required for prenylation of Ypt1p by protein geranylgeranyltransferase type II (Bet2p-Bet4p); binds to unspliced HAC1 mRNA; regulates unfolded protein response (UPR) by promoting the decay of HAC1 RNA
YJL048C	UBX6	UBX (ubiquitin regulatory X) domain-containing protein; interacts with Cdc48p, transcription is repressed when cells are grown in media containing inositol and choline; UBX6 has a paralog, UBX7, that arose from the whole genome duplication		YER124C	DSE1	Daughter cell-specific protein; may regulate cross-talk between the mating and filamentation pathways; deletion affects cell separation after division and sensitivity to alpha-factor and drugs affecting the cell wall; relocalizes from bud neck to cytoplasm upon DNA replication stress		YFR020W		Protein of unknown function; mRNA identified as translated by ribosome profiling data
YJL054W	TIM54	Component of the mitochondrial TIM22 complex; involved in insertion of polytopic proteins into the inner membrane		YER126C	NSA2	Protein constituent of 66S pre-ribosomal particles; contributes to processing of the 27S pre-rRNA		YFR028C	CDC14	Protein phosphatase required for mitotic exit; required for rDNA segregation, cytokinesis, meiosis I spindle disassembly, and environmental stress response; maintained in nucleolus by Cdc55p in early meiosis until liberated by the FEAR and Mitotic Exit Network in anaphase, enabling it to effect a decrease in CDK/B-cyclin activity and mitotic exit; sequestered in metaphase II, then released again …
YJL062W-A	COA3	Mitochondrial protein required for cytochrome c oxidase assembly; also involved in translational regulation of Cox1p and prevention of Cox1p aggregation before assembly; located in the mitochondrial inner membrane		YER127W	LCP5	Essential protein involved in maturation of 18S rRNA; depletion leads to inhibited pre-rRNA processing and reduced polysome levels; localizes primarily to the nucleolus		YFR033C	QCR6	Subunit 6 of the ubiquinol cytochrome-c reductase complex; the complex, also known as the cytochrome bc(1) complex or Complex III, is a component of the mitochondrial inner membrane electron transport chain; highly acidic protein; required for maturation of cytochrome c1; may be loosely associated with the complex since it is easily released into the intermembrane space
YJL063C	MRPL8	Mitochondrial ribosomal protein of the large subunit		YER130C	COM2	Transcription factor that binds IME1 Upstream Activation Signal (UAS)ru; COM2 transcription is regulated by Haa1p, Sok2p and Zap1p transcriptional activators; may bind the IME1 promoter under all growth conditions to negatively regulate its transcription in the absence of a positive regulator that binds more effectively; repressor activity may depend on phosphorylation by PKA; C. albicans homolog…		YFR040W	SAP155	Protein required for function of the Sit4p protein phosphatase; forms a complex with Sit4p; member of a family of similar proteins including Sap4p, Sap185p, and Sap190p; protein abundance increases in response to DNA replication stress; SAP155 has a paralog, SAP4, that arose from the whole genome duplication
YJL066C	MPM1	Mitochondrial intermembrane space protein of unknown function		YER155C	BEM2	Rho GTPase activating protein (RhoGAP); involved in the control of cytoskeleton organization and cellular morphogenesis; required for bud emergence; potential GAP for Rho4p		YFR045W		Putative mitochondrial transport protein; null mutant is viable, exhibits decreased levels of chitin and normal resistance to calcofluor white
YJL067W		Dubious open reading frame; unlikely to encode a functional protein, based on available experimental and comparative sequence data		YER158W-A		Dubious open reading frame; unlikely to encode a functional protein, based on available experimental and comparative sequence data; identified by gene-trapping, microarray-based expression analysis, and genome-wide homology searching		YFR052C-A		Dubious open reading frame; unlikely to encode a functional protein, based on available experimental and comparative sequence data; overlaps ORF HXK1/YFR053C
YJL071W	ARG2	Acetylglutamate synthase (glutamate N-acetyltransferase); mitochondrial enzyme that catalyzes the first step in the biosynthesis of the arginine precursor ornithine; forms a complex with Arg5,6p		YER159C	BUR6	Subunit of a heterodimeric NC2 transcription regulator complex; complex binds to TBP and can repress transcription by preventing preinitiation complex assembly or stimulate activated transcription; homologous to human NC2alpha; complex also includes Ncb2p		YFR053C	HXK1	Hexokinase isoenzyme 1; a cytosolic protein that catalyzes phosphorylation of glucose during glucose metabolism; expression is highest during growth on non-glucose carbon sources; glucose-induced repression involves hexokinase Hxk2p; HXK1 has a paralog, HXK2, that arose from the whole genome duplication
YJL087C	TRL1	tRNA ligase; required for tRNA splicing and for both splicing and translation of HAC1 mRNA in the UPR; has phosphodiesterase, polynucleotide kinase, and ligase activities; localized at the inner nuclear envelope and partially to polysomes		YER162C	RAD4	Protein that recognizes and binds damaged DNA (with Rad23p) during NER; subunit of Nuclear Excision Repair Factor 2 (NEF2); also involved, with Rad23p, in turnover of ubiquitylated proteins; NER stands for nucleotide excision repair		YGL001C	ERG26	C-3 sterol dehydrogenase; catalyzes the second of three steps required to remove two C-4 methyl groups from an intermediate in ergosterol biosynthesis
YJL096W	MRPL49	Mitochondrial ribosomal protein of the large subunit		YER163C	GCG1	Gamma-glutamyl cyclotransferase; cleaves the gamma-glutamyl bond of glutathione to yield 5-oxoproline and a Cys-Gly dipeptide; similar to mammalian pro-apoptotic protein ChaC1; expression of mouse ChaC1 in yeast increases apoptosis; green fluorescent protein (GFP)-fusion protein localizes to the cytoplasm and nucleus; periodically expressed during the metabolic cycle		YGL003C	CDH1	Activator of anaphase-promoting complex/cyclosome (APC/C); cell-cycle regulated; directs ubiquitination of cyclins resulting in mitotic exit; targets the APC/C to specific substrates including Cdc20p, Ase1p, Cin8p and Fin1p
YJL102W	MEF2	Mitochondrial elongation factor involved in translational elongation		YER164W	CHD1	Chromatin remodeler that regulates various aspects of transcription; acts in in conjunction with Isw1b to regulate chromatin structure and maintain chromatin integrity during transcription elongation by RNAP II by preventing trans-histone exchange over coding regions; contains a chromo domain, a helicase domain and a DNA-binding domain; component of both the SAGA and SLIK complexes		YGL008C	PMA1	Plasma membrane P2-type H+-ATPase; pumps protons out of cell; major regulator of cytoplasmic pH and plasma membrane potential; long-lived protein asymmetrically distributed at plasma membrane between mother cells and buds; accumulates at high levels in mother cells during aging, buds emerge with very low levels of Pma1p, newborn cells have low levels of Pma1p; Hsp30p plays a role in Pma1p regulat…
YJL104W	PAM16	Subunit of the import motor (PAM complex); the PAM complex is a component of the Translocase of the Inner Mitochondrial membrane (TIM23 complex); forms a 1:1 subcomplex with Pam18p and inhibits its cochaperone activity; contains a J-like domain		YFL007W	BLM10	Proteasome activator; binds the core proteasome (CP) and stimulates proteasome-mediated protein degradation by inducing gate opening; required for sequestering CP into proteasome storage granule (PSG) during quiescent phase and for nuclear import of CP in proliferating cells; required for resistance to bleomycin, may be involved in protecting against oxidative damage; similar to mammalian PA200		YGL030W	RPL30	Ribosomal 60S subunit protein L30; involved in pre-rRNA processing in the nucleolus; autoregulates splicing of its transcript; homologous to mammalian ribosomal protein L30, no bacterial homolog
YJL133W	MRS3	Iron transporter, mediates Fe2+ transport across inner mito membrane; mitochondrial carrier family member; active under low-iron conditions; may transport other cations; MRS3 has a paralog, MRS4, that arose from the whole genome duplication		YFL008W	SMC1	Subunit of the multiprotein cohesin complex; essential protein involved in chromosome segregation and in double-strand DNA break repair; SMC chromosomal ATPase family member, binds DNA with a preference for DNA with secondary structure		YGL031C	RPL24A	Ribosomal 60S subunit protein L24A; not essential for translation but may be required for normal translation rate; homologous to mammalian ribosomal protein L24, no bacterial homolog; RPL24A has a paralog, RPL24B, that arose from the whole genome duplication
YJL143W	TIM17	Essential component of the TIM23 complex; with Tim23p, contributes to the architecture and function of the import channel; may link the import motor to the core Translocase of the Inner Mitochondrial membrane (TIM23 complex)		YFL013C	IES1	Subunit of the INO80 chromatin remodeling complex; relocalizes to the cytosol in response to hypoxia		YGL037C	PNC1	Nicotinamidase that converts nicotinamide to nicotinic acid; part of the NAD(+) salvage pathway; required for life span extension by calorie restriction; PNC1 expression responds to all known stimuli that extend replicative life span; protein increases in abundance and relative distribution to cytoplasmic foci decreases upon DNA replication stress
YJL144W		Cytoplasmic hydrophilin essential in desiccation-rehydration process; expression induced by osmotic stress, starvation and during stationary phase; protein abundance increases in response to DNA replication stress		YFL034W		Putative integral membrane protein that interacts with Rpp0p; Rpp0p is a component of the ribosomal stalk		YGL050W	TYW3	tRNA methyltransferase required for synthesis of wybutosine; a modified guanosine found at the 3'-position adjacent to the anticodon of phenylalanine tRNA which supports reading frame maintenance by stabilizing codon-anticodon interactions
YJL205C	NCE101	Protein of unknown function; involved in secretion of proteins that lack classical secretory signal sequences		YFL044C	OTU1	Deubiquitylation enzyme that binds to the chaperone-ATPase Cdc48p; may contribute to regulation of protein degradation by deubiquitylating substrates that have been ubiquitylated by Ufd2p; member of the Ovarian Tumor (OTU) family; protein abundance increases in response to DNA replication stress		YGL054C	ERV14	COPII-coated vesicle protein; involved in vesicle formation and incorporation of specific secretory cargo; required for the delivery of bud-site selection protein Axl2p to cell surface; related to Drosophila cornichon; ERV14 has a paralog, ERV15, that arose from the whole genome duplication
YJL208C	NUC1	Major mitochondrial nuclease; has RNAse and DNA endo- and exonucleolytic activities; roles in mitochondrial recombination, apoptosis and maintenance of polyploidy; involved in fragmentation of genomic DNA during PND (programmed nuclear destruction); encodes ortholog of mammalian endoG		YFL049W	SWP82	Member of the SWI/SNF chromatin remodeling complex; has an as yet unidentified role in the complex; has identifiable counterparts in closely related yeast species; abundantly expressed in many growth conditions; paralog of Npl6p; relocates to the cytosol under hypoxic conditions		YGL058W	RAD6	Ubiquitin-conjugating enzyme (E2); involved in postreplication repair as a heterodimer with Rad18p, regulation of K63 polyubiquitination in response to oxidative stress, DSBR and checkpoint control as a heterodimer with Bre1p, ubiquitin-mediated N-end rule protein degradation as a heterodimer with Ubr1p, as well as endoplasmic reticulum-associated protein degradation (ERAD) with Ubr1p in the abse…
YJL209W	CBP1	Mitochondrial protein, regulator of COB mRNA stability and translation; interacts with the 5'-untranslated region of the COB mRNA; found in a complex at the inner membrane along with Pet309p; localizes to mitochondrial foci upon DNA replication stress		YFR001W	LOC1	Nuclear protein involved in asymmetric localization of ASH1 mRNA; binds double-stranded RNA in vitro; constituent of 66S pre-ribosomal particles; required at post-transcriptional step for efficient retrotransposition; absence results in decreased Ty1 Gag:GFP protein levels; relocalizes from nucleus to cytoplasm upon DNA replication stress		YGL066W	SGF73	Subunit of DUBm module of SAGA and SLIK; has roles in anchoring the deubiquitination module (DUBm) into SAGA and SLIK complexes, and in maintaining organization and ubiquitin-binding conformation of Ubp8p, thereby contributing to overall DUBm activity; involved in preinitiation complex assembly at promoters; relocalizes to cytosol in response to hypoxia; human ortholog ataxin-7 is associated with…
YJR013W	GPI14	Glycosylphosphatidylinositol-alpha 1,4 mannosyltransferase I; involved in GPI anchor biosynthesis, requires Pbn1p for function; homolog of mammalian PIG-M		YFR002W	NIC96	Linker nucleoporin component of the nuclear pore complex (NPC); also part of the NPC nuclear basket; contributes to nucleocytoplasmic transport and NPC biogenesis; forms stable associations with three FG-nucleoporins (Nsp1p, Nup57p, and Nup49p)		YGL076C	RPL7A	Ribosomal 60S subunit protein L7A; required for processing of 27SA3 pre-rRNA to 27SB pre-rRNA during assembly of large ribosomal subunit; depletion leads to a turnover of pre-rRNA; contains a conserved C-terminal Nucleic acid Binding Domain (NDB2); binds to Domain II of 25S and 5.8S rRNAs; homologous to mammalian ribosomal protein L7 and bacterial L30; RPL7A has a paralog, RPL7B, that arose from …
YJR034W	PET191	Protein required for assembly of cytochrome c oxidase; exists as an oligomer; described as both an integral mitochondrial inner membrane protein facing the intermembrane space (IMS) and as a soluble IMS protein; contains a twin Cx9C motif; imported into the IMS via the MIA import machinery		YFR010W-A		Dubious open reading frame; unlikely to encode a functional protein, based on available experimental and comparative sequence data; completely overlaps the uncharacterized gene YFR011C; identified by expression profiling and mass spectrometry		YGL079W	KXD1	Subunit of the BLOC-1 complex involved in endosomal maturation; null mutant is sensitive to drug inducing secretion of vacuolar cargo; GFP-fusion protein localizes to the endosome
YJR101W	RSM26	Mitochondrial ribosomal protein of the small subunit		YFR011C	MIC19	Component of the MICOS complex; MICOS (formerly MINOS or MitOS) is a mitochondrial inner membrane complex that extends into the intermembrane space and has a role in the maintenance of crista junctions, inner membrane architecture, and formation of contact sites to the outer membrane; Mic19p is peripheral to the inner membrane		YGL094C	PAN2	Catalytic subunit of the Pan2p-Pan3p poly(A)-ribonuclease complex; complex acts to control poly(A) tail length and regulate the stoichiometry and activity of postreplication repair complexes
YJR110W	YMR1	Phosphatidylinositol 3-phosphate (PI3P) phosphatase; involved in various protein sorting pathways, including CVT targeting and endosome to vacuole transport; has similarity to the conserved myotubularin dual specificity phosphatase family		YFR014C	CMK1	Calmodulin-dependent protein kinase; may play a role in stress response, many Ca++/calmodulin dependent phosphorylation substrates demonstrated in vitro, amino acid sequence similar to mammalian Cam Kinase II; CMK1 has a paralog, CMK2, that arose from the whole genome duplication		YGL100W	SEH1	Component of two distinct complexes; subunit of the Nup84 nuclear pore sub-complex (NPC) and the Seh1-associated (SEA) complex; the the NUP84 subcomplex contributes to nucleocytoplasmic transport and NPC biogenesis; the SEA complex is a coatamer-related complex that associates dynamically with the vacuole; homologous to human SEH1
YJR113C	RSM7	Mitochondrial ribosomal protein of the small subunit; has similarity to E. coli S7 ribosomal protein		YFR016C		Putative protein of unknown function; green fluorescent protein (GFP)-fusion protein localizes to the cytoplasm and bud; interacts with Spa2p; YFR016C is not an essential gene		YGL101W		Protein of unknown function; non-essential gene; interacts with the DNA helicase Hpr5p; YGL101W has a paralog, YBR242W, that arose from the whole genome duplication
YJR122W	IBA57	Protein involved in incorporating iron-sulfur clusters into proteins; mitochondrial matrix protein; involved in the incorporation of iron-sulfur clusters into mitochondrial aconitase-type proteins; activates the radical-SAM family members Bio2p and Lip5p; interacts with Ccr4p in the two-hybrid system		YFR022W	ROG3	Alpha-arrestin involved in ubiquitin-dependent endocytosis; contributes to desensitization of agonist-occupied alpha-factor receptor Ste2p by Rsp5p-independent internalization; PPXY motif-mediated binding of the ubiquitin ligase Rsp5p is not required for adaptation; mutation suppresses the temperature sensitivity of an mck1 rim11 double mutant; ROG3 has a paralog, ROD1, that arose from the whole …		YGL103W	RPL28	Ribosomal 60S subunit protein L28; homologous to mammalian ribosomal protein L27A and bacterial L15; may have peptidyl transferase activity; can mutate to cycloheximide resistance
YJR133W	XPT1	Xanthine-guanine phosphoribosyl transferase; required for xanthine utilization and for optimal utilization of guanine		YFR031C	SMC2	Subunit of the condensin complex; condensin reorganizes chromosomes during both mitosis and meiosis; essential SMC chromosomal ATPase family member that forms a subcomplex with Smc2p that has ATP-hydrolyzing and DNA-binding activity, but other condensin subunits are required for chromatin binding; required for clustering of tRNA genes at the nucleolus		YGL105W	ARC1	Protein that binds tRNA and methionyl- and glutamyl-tRNA synthetases; involved in tRNA delivery, stimulating catalysis, and ensuring localization; also binds quadruplex nucleic acids; protein abundance increases in response to DNA replication stress; methionyl-tRNA synthetase is Mes1p; glutamyl-tRNA synthetase is Gus1p
YJR135W-A	TIM8	Mitochondrial intermembrane space protein; forms a complex with Tim13p that delivers a subset of hydrophobic proteins to the TIM22 complex for inner membrane insertion; homolog of human TIMM8A, implicated in Mohr-Tranebjaerg syndrome		YFR048W	RMD8	Cytosolic protein required for sporulation		YGL119W	COQ8	Protein required for ubiquinone biosynthesis and respiratory growth; exhibits genetic interaction with COQ9, suggesting a common function; similar to prokaryotic proteins involved in early steps of ubiquinone biosynthesis; COQ8 has a paralog, YBR230W-A, that arose from the whole genome duplication
YKL002W	DID4	Class E Vps protein of the ESCRT-III complex; required for sorting of integral membrane proteins into lumenal vesicles of multivesicular bodies, and for delivery of newly synthesized vacuolar enzymes to the vacuole, involved in endocytosis		YGL014W	PUF4	Member of the PUF protein family; PUF family is defined by the presence of Pumilio homology domains that confer RNA binding activity; preferentially binds mRNAs encoding nucleolar ribosomal RNA-processing factors		YGL123W	RPS2	Protein component of the small (40S) subunit; essential for control of translational accuracy; phosphorylation by C-terminal domain kinase I (CTDK-I) enhances translational accuracy; methylated on one or more arginine residues by Hmt1p; homologous to mammalian ribosomal protein S2 and bacterial S5
YKL003C	MRP17	Mitochondrial ribosomal protein of the small subunit; MRP17 exhibits genetic interactions with PET122, encoding a COX3-specific translational activator		YGL018C	JAC1	Specialized J-protein that functions in Fe-S cluster biogenesis; functions with Hsp70 in Fe-S cluster biogenesis in mitochondria; involved in iron metabolism; contains a J domain typical to J-type chaperones; localizes to the mitochondrial matrix		YGL137W	SEC27	Essential beta'-coat protein of the COPI coatomer; involved in ER-to-Golgi and Golgi-to-ER transport; contains WD40 domains that mediate cargo selective interactions; 45% sequence identity to mammalian beta'-COP
YKL039W	PTM1	Protein of unknown function; copurifies with late Golgi vesicles containing the v-SNARE Tlg2p; PTM1 has a paralog, YHL017W, that arose from the whole genome duplication		YGL029W	CGR1	Protein involved in nucleolar integrity and processing of pre-rRNA; has a role in processing rRNA for the 60S ribosome subunit; transcript is induced in response to cytotoxic stress but not genotoxic stress; relocalizes from nucleus to nucleolus upon DNA replication stress		YGL147C	RPL9A	Ribosomal 60S subunit protein L9A; homologous to mammalian ribosomal protein L9 and bacterial L6; RPL9A has a paralog, RPL9B, that arose from a single-locus duplication
YKL053C-A	MDM35	Mitochondrial intermembrane space protein; mutation affects mitochondrial distribution and morphology; contains twin cysteine-x9-cysteine motifs; protein abundance increases in response to DNA replication stress		YGL040C	HEM2	Aminolevulinate dehydratase; a homo-octameric enzyme, catalyzes the conversion of 5-aminolevulinate to porphobilinogen, the second step in heme biosynthesis; enzymatic activity is zinc-dependent; localizes to the cytoplasm and nucleus		YGL151W	NUT1	Component of the RNA polymerase II mediator complex; mediator is required for transcriptional activation and also has a role in basal transcription
YKL087C	CYT2	Cytochrome c1 heme lyase; involved in maturation of cytochrome c1, which is a subunit of the mitochondrial ubiquinol-cytochrome-c reductase; links heme covalently to apocytochrome c1		YGL041W-A		Putative protein of unknown function; conserved in fungi; identified by expression profiling and mass spectrometry		YGL188C		Dubious open reading frame; unlikely to encode a functional protein, based on available experimental and comparative sequence data
YKL101W	HSL1	Nim1p-related protein kinase; regulates the morphogenesis and septin checkpoints; associates with the assembled septin filament; required along with Hsl7p for bud neck recruitment, phosphorylation, and degradation of Swe1p		YGL042C		Dubious open reading frame; unlikely to encode a functional protein, based on available experimental and comparative sequence data; not conserved in closely related Saccharomyces species; deletion mutation blocks replication of Brome mosaic virus in S. cerevisiae, but this is likely due to effects on the overlapping gene DST1		YGL225W	VRG4	Golgi GDP-mannose transporter; regulates Golgi function and glycosylation in Golgi; VRG4 has a paralog, HVG1, that arose from the whole genome duplication
YKL130C	SHE2	RNA-binding protein that binds specific mRNAs and interacts with She3p; part of the mRNA localization machinery that restricts accumulation of certain proteins to the bud; binds to ER-derived membranes and targets mRNAs to cortical ER		YGL044C	RNA15	Component of the cleavage and polyadenylation factor I (CF I); CF 1, composed of the CF 1A complex (Rna14p, Rna15p, Clp1p, Pcf11p) and Hrp1, is involved in cleavage and polyadenylation of mRNA 3' ends; interacts with the A-rich polyadenylation signal in complex with Rna14p and Hrp1p; mutant displays reduced transcription elongation in the G-less-based run-on (GLRO) assay; required for gene loopin…		YGL228W	SHE10	Protein involved in outer spore wall assembly; likely involved directly in dityrosine layer assembly; putative GPI-anchored protein; overexpression causes growth arrest; SHE10 has a paralog, OSW7/YFR039C, that arose from the whole genome duplication and deletion of both SHE10 and OWS7 results in reduced dityrosine fluorescence from the spore wall relative to other mutants
YKL137W	CMC1	Copper-binding protein of the mitochondrial intermembrane space; evolutionarily conserved; may be involved in delivering copper from the matrix to the cytochrome c oxidase complex; contains a twin CX9C motif		YGL059W	PKP2	Mitochondrial protein kinase; negatively regulates activity of the pyruvate dehydrogenase complex by phosphorylating the ser-133 residue of the Pda1p subunit; acts in concert with kinase Pkp1p and phosphatases Ptc5p and Ptc6p; relocalizes from mitochondrion to cytoplasm upon DNA replication stress		YGL250W	RMR1	Protein required for meiotic recombination and gene conversion; null mutant displays reduced PIS1 expression and growth defects on non-fermentable carbon sources and minimal media; GFP-fusion protein localizes to both cytoplasm and nucleus
YKL138C	MRPL31	Mitochondrial ribosomal protein of the large subunit		YGL070C	RPB9	RNA polymerase II subunit B12.6; contacts DNA; mutations affect transcription start site selection and fidelity of transcription		YGL255W	ZRT1	High-affinity zinc transporter of the plasma membrane; responsible for the majority of zinc uptake; transcription is induced under low-zinc conditions by the Zap1p transcription factor
YKL139W	CTK1	Catalytic (alpha) subunit of C-terminal domain kinase I (CTDK-I); phosphorylates both RNA pol II subunit Rpo21p to affect transcription and pre-mRNA 3' end processing, and ribosomal protein Rps2p to increase translational fidelity; required for H3K36 trimethylation but not dimethylation by Set2p; similar to the Drosophila dCDK12 and human CDK12 and probably CDK13		YGL086W	MAD1	Coiled-coil protein involved in spindle-assembly checkpoint; required for inhibition of karyopherin/importin Pse1p (aka Kap121p) upon spindle assembly checkpoint arrest; phosphorylated by Mps1p upon checkpoint activation which leads to inhibition of anaphase promoting complex activity; forms a complex with Mad2p; gene dosage imbalance between MAD1 and MAD2 leads to chromosome instability		YGR013W	SNU71	Component of U1 snRNP required for mRNA splicing via spliceosome; yeast specific, no metazoan counterpart
YKL155C	RSM22	Mitochondrial ribosomal protein of the small subunit; also predicted to be an S-adenosylmethionine-dependent RNA methyltransferase		YGL092W	NUP145	Essential protein with distinct roles in two nuclear pore subcomplexes; catalyzes its own proteolytic cleavage in vivo to generate a C-terminal fragment that is a structural component of the Nup84p subcomplex (with roles in NPC biogenesis and localization of genes to the nuclear periphery), and an N-terminal fragment that is one of several FG-nucleoporins within the NPC central core directly resp…		YGR014W	MSB2	Mucin family member involved in various signaling pathways; functions as osmosensor in Sho1p-mediated HOG pathway with Msb2p; functions in Cdc42p- and MAP kinase-dependent filamentous growth signaling pathway; processed into secreted and cell-associated forms by aspartyl protease Yps1p; potential Cdc28p substrate
YKL167C	MRP49	Mitochondrial ribosomal protein of the large subunit; not essential for mitochondrial translation		YGL093W	SPC105	Subunit of a kinetochore-microtubule binding complex; complex bridges centromeric heterochromatin and kinetochore MAPs and motors; required for sister chromatid bi-orientation and kinetochore binding of SAC components; complex also includes Kre28p; modified by sumoylation		YGR027C	RPS25A	Protein component of the small (40S) ribosomal subunit; homologous to mammalian ribosomal protein S25, no bacterial homolog; RPS25A has a paralog, RPS25B, that arose from the whole genome duplication
YKL169C		Dubious open reading frame; unlikely to encode a functional protein, based on available experimental and comparative sequence data; partially overlaps the verified gene MRPL38		YGL113W	SLD3	Protein involved in the initiation of DNA replication; required for proper assembly of replication proteins at the origins of replication; interacts with Cdc45p; localizes to nuclear foci that become diffuse upon DNA replication stress		YGR029W	ERV1	Flavin-linked sulfhydryl oxidase of the mitochondrial IMS; N-terminus is an intrinsically disordered domain that in the cytosol helps target Erv1p to mitochondria, and in the intermembrane space oxidizes Mia40p as part of a disulfide relay system that promotes intermembrane space retention of imported proteins; functional ortholog of human GFER (ALR)
YKL170W	MRPL38	Mitochondrial ribosomal protein of the large subunit; appears as two protein spots (YmL34 and YmL38) on two-dimensional SDS gels; protein abundance increases in response to DNA replication stress		YGL149W		Dubious open reading frame; unlikely to encode a functional protein, based on available experimental and comparative sequence data; partially overlaps the verified ORF INO80/YGL150C		YGR034W	RPL26B	Ribosomal 60S subunit protein L26B; binds to 5.8S rRNA; non-essential even when paralog is also deleted; deletion has minimal affections on ribosome biosynthesis; homologous to mammalian ribosomal protein L26 and bacterial L24; RPL26B has a paralog, RPL26A, that arose from the whole genome duplication
YKL194C	MST1	Mitochondrial threonyl-tRNA synthetase; aminoacylates both the canonical threonine tRNA tT(UGU)Q1 and the unusual threonine tRNA tT(UAG)Q2 in vitro; lacks a typical editing domain, but has pre-transfer editing activity stimulated by the unusual tRNA-Thr		YGL150C	INO80	ATPase and nucleosome spacing factor; subunit of complex containing actin and actin-related proteins that has chromatin remodeling activity and 3' to 5' DNA helicase activity in vitro; promotes nucleosome shifts in the 3 prime direction; has a role in modulating stress gene transcription		YGR037C	ACB1	Acyl-CoA-binding protein; transports newly synthesized acyl-CoA esters from fatty acid synthetase (Fas1p-Fas2p) to acyl-CoA-consuming processes; subject to starvation-induced, Grh1p-mediated unconventional secretion; protein abundance increases in response to DNA replication stress
YKL204W	EAP1	eIF4E-associated protein, competes with eIF4G for binding to eIF4E; accelerates mRNA degradation by promoting decapping, facilitated by interaction with eIF4E; essential for Puf5p mediated repression; associates with Puf5p and Dhh1p; inhibits cap-dependent translation; functions independently of eIF4E to maintain genetic stability; plays a role in cell growth, implicated in the TOR signaling casc…		YGL171W	ROK1	RNA-dependent ATPase; involved in pre-rRNA processing at sites A0, A1, and A2, and in control of cell cycle progression; contains two upstream open reading frames (uORFs) in 5' untranslated region which regulate translation		YGR041W	BUD9	Protein involved in bud-site selection; mutant has increased aneuploidy tolerance; diploid mutants display a unipolar budding pattern instead of the wild-type bipolar pattern, and bud at the distal pole; BUD9 has a paralog, BUD8, that arose from the whole genome duplication
YKL222C		Protein of unknown function; may interact with ribosomes, based on co-purification experiments; similar to transcriptional regulators from the zinc cluster (binuclear cluster) family; null mutant is sensitive to caffeine		YGL179C	TOS3	Protein kinase; related to and functionally redundant with Elm1p and Sak1p for the phosphorylation and activation of Snf1p; functionally orthologous to LKB1, a mammalian kinase associated with Peutz-Jeghers cancer-susceptibility syndrome; TOS3 has a paralog, SAK1, that arose from the whole genome duplication		YGR052W	FMP48	Putative protein of unknown function; the authentic, non-tagged protein is detected in highly purified mitochondria in high-throughput studies; induced by treatment with 8-methoxypsoralen and UVA irradiation
YKR006C	MRPL13	Mitochondrial ribosomal protein of the large subunit; not essential for mitochondrial translation		YGL185C		Putative protein with sequence similar to hydroxyacid dehydrogenases; green fluorescent protein (GFP)-fusion protein localizes to the cytoplasm		YGR055W	MUP1	High affinity methionine permease; integral membrane protein with 13 putative membrane-spanning regions; also involved in cysteine uptake
YKR054C	DYN1	Cytoplasmic heavy chain dynein; microtubule motor protein; member of the AAA+ protein family, required for anaphase spindle elongation; involved in spindle assembly, chromosome movement, and spindle orientation during cell division, targeted to microtubule tips by Pac1p; motility along microtubules inhibited by She1p		YGL190C	CDC55	Non-essential regulatory subunit B of protein phosphatase 2A (PP2A); localization to cytoplasm requires Zds1p and Zds2p and promotes mitotic entry; localization to nucleus prevents mitotic exit; required for correct nuclear division and chromosome segregation in meiosis; maintains nucleolar sequestration of Cdc14p during early meiosis; limits formation of PP2A-Rts1p holocomplexes to ensure timely…		YGR082W	TOM20	Component of the TOM (translocase of outer membrane) complex; responsible for recognition and initial import steps for all mitochondrially directed proteins; acts as a receptor for incoming precursor proteins
YKR085C	MRPL20	Mitochondrial ribosomal protein of the large subunit		YGL194C	HOS2	Histone deacetylase and subunit of Set3 and Rpd3L complexes; required for gene activation via specific deacetylation of lysines in H3 and H4 histone tails; subunit of the Set3 complex, a meiotic-specific repressor of sporulation specific genes that contains deacetylase activity; co-localizes with Cmr1p in nuclear foci in response to DNA damage by MMS		YGR086C	PIL1	Eisosome core component; eisosomes are large immobile cell cortex structures associated with endocytosis; detected in phosphorylated state in mitochondria; phosphorylated on Thr233 upon Pkc1p hyperactivation in a Slt2p MAPK-dependent fashion; null mutant shows activation of Pkc1p/Ypk1p stress resistance pathways; member of BAR domain family; protein increases in abundance and relocalizes from pla…
YLL009C	COX17	Copper metallochaperone that transfers copper to Sco1p and Cox11p; eventual delivery to cytochrome c oxidase; contains twin cysteine-x9-cysteine motifs		YGL220W	FRA2	Protein involved in negative regulation of iron regulon transcription; forms an iron independent complex with Fra2p, Grx3p, and Grx4p; null mutant fails to repress iron regulon and is sensitive to nickel		YGR103W	NOP7	Component of several different pre-ribosomal particles; forms a complex with Ytm1p and Erb1p that is required for maturation of the large ribosomal subunit; required for exit from G0 and the initiation of cell proliferation
YLL013C	PUF3	Protein of the mitochondrial outer surface; links the Arp2/3 complex with the mitochore during anterograde mitochondrial movement; also binds to and promotes degradation of mRNAs for select nuclear-encoded mitochondrial proteins		YGL227W	VID30	Central component of GID Complex, involved in FBPase degradation; interacts strongly with Gid8p to serve as a scaffold for other GID Complex subunits; contains SPRY domain and 3 domains that are also found in Gid8p - LisH, CTLH, and CRA; required for association of Vid vesicles and actin patches in vacuole import and degradation pathway; shifts the balance of nitrogen metabolism toward glutamate …		YGR111W		Putative protein of unknown function; green fluorescent protein (GFP)-fusion protein localizes to both the cytoplasm and the nucleus
YLR008C	PAM18	Subunit of the import motor (PAM complex); the PAM complex is a component of the Translocase of the Inner Mitochondrial membrane (TIM23 complex); essential J-protein cochaperone that stimulates Ssc1p ATPase activity to drive import; inhibited by Pam16p		YGL244W	RTF1	Subunit of RNAPII-associated chromatin remodeling Paf1 complex; regulates gene expression by directing cotranscriptional histone modification, influences transcription and chromatin structure through several independent functional domains; directly or indirectly regulates DNA-binding properties of Spt15p and relative activities of different TATA elements; involved in transcription elongation as d…		YGR116W	SPT6	Nucleosome remodeling protein; functions in various aspects of transcription, chromatin maintenance, and RNA processing; required for the maintenance of chromatin structure during transcription in order to inhibit transcription from promoters within the coding region; required for H3K36 trimethylation but not dimethylation by Set2p
YLR026C	SED5	cis-Golgi t-SNARE syntaxin; required for vesicular transport between the ER and the Golgi complex; binds at least 9 SNARE proteins		YGR006W	PRP18	Splicing factor and component of snRNP U5; factor involved in the positioning of the 3' splice site during the second catalytic step of splicing; interacts with Slu7p		YGR118W	RPS23A	Ribosomal protein 28 (rp28) of the small (40S) ribosomal subunit; required for translational accuracy; homologous to mammalian ribosomal protein S23 and bacterial S12; RPS23A has a paralog, RPS23B, that arose from the whole genome duplication; deletion of both RPS23A and RPS23B is lethal
YLR069C	MEF1	Mitochondrial elongation factor involved in translational elongation		YGR007W	ECT1	Ethanolamine-phosphate cytidylyltransferase; catalyzes the second step of phosphatidylethanolamine biosynthesis; involved in the maintenance of plasma membrane; similar to mammalian CTP: phosphocholine cytidylyl-transferases		YGR124W	ASN2	Asparagine synthetase; catalyzes the synthesis of L-asparagine from L-aspartate in the asparagine biosynthetic pathway; ASN2 has a paralog, ASN1, that arose from the whole genome duplication
YLR090W	XDJ1	Chaperone with a role in facilitating mitochondrial protein import; ascomycete-specific member of the DnaJ-like family, closely related to Ydj1p; predicted to be C-terminally prenylated; the authentic, non-tagged protein is detected in highly purified mitochondria in high-throughput studies		YGR009C	SEC9	t-SNARE protein required for secretory vesicle-plasma membrane fusion; similar to but not functionally redundant with Spo20p; interacts non-exocyst bound Sec6p; SNAP-25 homolog		YGR133W	PEX4	Peroxisomal ubiquitin conjugating enzyme; required for peroxisomal matrix protein import and peroxisome biogenesis
YLR112W		Dubious open reading frame; unlikely to encode a functional protein, based on available experimental and comparative sequence data		YGR022C		Dubious open reading frame; unlikely to encode a functional protein, based on available experimental and comparative sequence data; overlaps almost completely with the verified ORF MTL1/YGR023W		YGR143W	SKN1	Protein involved in sphingolipid biosynthesis; type II membrane protein; SKN1 has a paralog, KRE6, that arose from the whole genome duplication
YLR139C	SLS1	Mitochondrial membrane protein; coordinates expression of mitochondrially-encoded genes; may facilitate delivery of mRNA to membrane-bound translation machinery		YGR030C	POP6	Subunit of both RNase MRP and nuclear RNase P; forms a soluble heterodimer with Pop7p that binds P3 domain of RNase MRP and RNase P RNAs; RNase MRP cleaves pre-rRNA, while nuclear RNase P cleaves tRNA precursors to generate mature 5' ends and facilitates turnover of nuclear RNAs; relocalizes to the cytosol in response to hypoxia		YGR148C	RPL24B	Ribosomal 60S subunit protein L24B; not essential for translation but may be required for normal translation rate; homologous to mammalian ribosomal protein L24, no bacterial homolog; RPL24B has a paralog, RPL24A, that arose from the whole genome duplication
YLR163C	MAS1	Beta subunit of the mitochondrial processing protease (MPP); essential processing enzyme that cleaves the N-terminal targeting sequences from mitochondrially imported proteins		YGR042W		Protein of unknown function; involved in maintenance of proper telomere length; green fluorescent protein (GFP)-fusion protein localizes to both the cytoplasm and the nucleus; forms nuclear foci upon DNA replication stress		YGR149W		Putative protein of unknown function; predicted to be an integal membrane protein
YLR177W		Putative protein of unknown function; phosphorylated by Dbf2p-Mob1p in vitro; some strains contain microsatellite polymophisms at this locus; not an essential gene; YLR177W has a paralog, PSP1, that arose from the whole genome duplication		YGR046W	TAM41	Mitochondrial phosphatidate cytidylyltransferase (CDP-DAG synthase); required for cardiolipin biosynthesis; viability of null mutant is strain-dependent; mRNA is targeted to the bud; mutant displays defect in mitochondrial protein import, likely due to altered membrane lipid composition		YGR178C	PBP1	Component of glucose deprivation induced stress granules; involved in P-body-dependent granule assembly; similar to human ataxin-2; interacts with Pab1p to regulate mRNA polyadenylation; interacts with Mkt1p to regulate HO translation; protein increases in abundance and relative distribution to the nucleus increases upon DNA replication stress
YLR193C	UPS1	Phosphatidic acid transfer protein; plays a role in phospholipid metabolism by transporting phosphatidic acid from the outer to the inner mitochondrial membrane; localizes to the mitochondrial intermembrane space; null mutant has altered cardiolipin and phosphatidic acid levels; ortholog of human PRELI		YGR047C	TFC4	Subunit of RNA polymerase III transcription initiation factor complex; one of six subunits of RNA polymerase III transcription initiation factor complex (TFIIIC); part of the TauA domain of TFIIIC that binds BoxA DNA promoter sites of tRNA and similar genes; has TPR motifs; human homolog is TFIIIC-102		YGR182C		Dubious open reading frame; unlikely to encode a functional protein, based on available experimental and comparative sequence data; partially overlaps the verified ORF TIM13/YGR181W
YLR202C		Dubious open reading frame; unlikely to encode a functional protein, based on available experimental and comparative sequence data; partially overlaps the verified ORF YLR201C; ORF contains a putative intron		YGR048W	UFD1	Substrate-recruiting cofactor of the Cdc48p-Npl4p-Ufd1p segregase; polyubiquitin binding protein that assists in the dislocation of misfolded, ERAD substrates that are subsequently delivered to the proteasome for degradation; involved in regulated destruction of ER membrane proteins such as HMG-CoA reductase (Hmg1/2p) and cytoplasmic proteins (Fbp1p); involved in mobilizing membrane bound transac…		YGR185C	TYS1	Cytoplasmic tyrosyl-tRNA synthetase; required for cytoplasmic protein synthesis; interacts with positions 34 and 35 of the tRNATyr anticodon; mutations in human ortholog YARS are associated with Charcot-Marie-Tooth (CMT) neuropathies; protein abundance increases in response to DNA replication stress
YLR204W	QRI5	Mitochondrial inner membrane protein; required for accumulation of spliced COX1 mRNA; may have an additional role in translation of COX1 mRNA		YGR053C		Putative protein of unknown function		YGR192C	TDH3	Glyceraldehyde-3-phosphate dehydrogenase (GAPDH), isozyme 3; involved in glycolysis and gluconeogenesis; tetramer that catalyzes the reaction of glyceraldehyde-3-phosphate to 1,3 bis-phosphoglycerate; detected in the cytoplasm and cell wall; GAPDH-derived antimicrobial peptides secreted by S. cerevisiae are active against a wide variety of wine-related yeasts and bateria; binds AU-rich RNA; TDH3 …
YLR214W	FRE1	Ferric reductase and cupric reductase; reduces siderophore-bound iron and oxidized copper prior to uptake by transporters; expression induced by low copper and iron levels		YGR065C	VHT1	High-affinity plasma membrane H+-biotin (vitamin H) symporter; mutation results in fatty acid auxotrophy; 12 transmembrane domain containing major facilitator subfamily member; mRNA levels negatively regulated by iron deprivation and biotin		YGR198W	YPP1	Cargo-transport protein involved in endocytosis; interacts with phosphatidylinositol-4-kinase Stt4p; is required, along with Efr3p, for the assembly and recruitment of multiple copies of the kinase into phosphoinositide kinase (PIK) patches at the plasma membrane; positively regulates Stt4p; GFP-fusion protein localizes to the cytoplasm; YGR198W is an essential gene
YLR218C	COA4	Twin Cx(9)C protein involved in cytochrome c oxidase organization; organization includes assembly or stability; localizes to the mitochondrial intermembrane space via the Mia40p-Erv1p system; interacts genetically with CYC1 and with cytochrome c oxidase assembly factors		YGR090W	UTP22	Component of the small-subunit processome; required for nuclear export of tRNAs; may facilitate binding of Utp8p to aminoacylated tRNAs and their delivery to Los1p for export; conserved from yeast to mammals		YGR203W	YCH1	Phosphatase with sequence similarity to Cdc25p; Arr2p and Mih1p; member of the single-domain rhodanese homology superfamily; green fluorescent protein (GFP)-fusion protein localizes to both the cytoplasm and the nucleus
YLR253W	MCP2	Mitochondrial protein of unknown function involved in lipid homeostasis; integral membrane protein that localizes to the mitochondrial inner membrane; involved in mitochondrial morphology; non-essential gene which interacts genetically with MDM10, and other members of the ERMES complex; transcription is periodic during the metabolic cycle; homologous to human aarF domain containing kinase, ADCK1		YGR098C	ESP1	Separase, a caspase-like cysteine protease; promotes sister chromatid separation by mediating dissociation of the cohesin Scc1p from chromatin; inhibits protein phosphatase 2A-Cdc55p to promote mitotic exit; inhibited by Pds1p; relative distribution to the nucleus increases upon DNA replication stress		YGR217W	CCH1	Voltage-gated high-affinity calcium channel; involved in calcium influx in response to some environmental stresses as well as exposure to mating pheromones; interacts and partially co-localizes with Mid1p; however, evidence suggests CCH1 is not required for Mid1p function
YLR259C	HSP60	Tetradecameric mitochondrial chaperonin; required for ATP-dependent folding of precursor polypeptides and complex assembly; prevents aggregation and mediates protein refolding after heat shock; role in mtDNA transmission; phosphorylated		YGR101W	PCP1	Mitochondrial serine protease; required for the processing of various mitochondrial proteins and maintenance of mitochondrial DNA and morphology; belongs to the rhomboid-GlpG superfamily of intramembrane peptidases		YGR218W	CRM1	Major karyopherin; involved in export of proteins, RNAs, and ribosomal subunits from the nucleus; exportin
YLR276C	DBP9	DEAD-box protein required for 27S rRNA processing; exhibits DNA, RNA and DNA/RNA helicase activities; ATPase activity shows preference for DNA over RNA; DNA helicase activity abolished by mutation in RNA-binding domain		YGR128C	UTP8	Nucleolar protein required for export of tRNAs from the nucleus; also copurifies with the small subunit (SSU) processome containing the U3 snoRNA that is involved in processing of pre-18S rRNA		YGR234W	YHB1	Nitric oxide oxidoreductase; flavohemoglobin involved in nitric oxide detoxification; plays a role in the oxidative and nitrosative stress responses; protein increases in abundance and relocalizes from nucleus to cytoplasmic foci upon DNA replication stress
YLR277C	YSH1	Putative endoribonuclease; subunit of the mRNA cleavage and polyadenylation specificity complex; required for 3' processing, splicing, and transcriptional termination of mRNAs and snoRNAs; protein abundance increases in response to DNA replication stress; YSH1 has a paralog, SYC1, that arose from the whole genome duplication		YGR140W	CBF2	Essential kinetochore protein; component of the CBF3 multisubunit complex that binds to the CDEIII region of the centromere; Cbf2p also binds to the CDEII region possibly forming a different multimeric complex, ubiquitinated in vivo; sumoylated in an Mms21p-dependent manner; relative distribution to the spindle pole body decreases upon DNA replication stress		YGR240C	PFK1	Alpha subunit of heterooctameric phosphofructokinase; involved in glycolysis, indispensable for anaerobic growth, activated by fructose-2,6-bisphosphate and AMP, mutation inhibits glucose induction of cell cycle-related genes
YLR283W		Putative protein of unknown function; green fluorescent protein (GFP)-fusion protein localizes to mitochondria; YLR283W is not an essential gene		YGR142W	BTN2	v-SNARE binding protein; facilitates specific protein retrieval from a late endosome to the Golgi; modulates arginine uptake, possible role in mediating pH homeostasis between the vacuole and plasma membrane H(+)-ATPase; contributes to prion curing; BTN2 has a paralog, CUR1, that arose from the whole genome duplication		YGR240C-A		Putative protein of unknown function; identified by fungal homology and RT-PCR
YLR289W	GUF1	Mitochondrial matrix GTPase; associates with mitochondrial ribosomes; important for translation under temperature and nutrient stress; may have a role in translational fidelity; similar to bacterial LepA elongation factor		YGR145W	ENP2	Component of the SSU; required for pre-18S rRNA processing, biogenesis of the small ribosomal subunit; interacts with U3 snoRNA, Mpp10p and Bfr2p; contains WD repeats, and has homology to Spb1p		YGR244C	LSC2	Beta subunit of succinyl-CoA ligase; succinyl-CoA ligase is a mitochondrial enzyme of the TCA cycle that catalyzes the nucleotide-dependent conversion of succinyl-CoA to succinate
YLR309C	IMH1	Protein involved in vesicular transport; mediates transport between an endosomal compartment and the Golgi, contains a Golgi-localization (GRIP) domain that interacts with activated Arl1p-GTP to localize Imh1p to the Golgi		YGR164W		Dubious open reading frame; unlikely to encode a functional protein, based on available experimental and comparative sequence data		YGR248W	SOL4	6-phosphogluconolactonase; protein abundance increases in response to DNA replication stress; SOL4 has a paralog, SOL3, that arose from the whole genome duplication
YLR357W	RSC2	Component of the RSC chromatin remodeling complex; required for expression of mid-late sporulation-specific genes; involved in telomere maintenance; RSC2 has a paralog, RSC1, that arose from the whole genome duplication		YGR166W	TRS65	Component of transport protein particle (TRAPP) complex II; TRAPPII is a multimeric guanine nucleotide-exchange factor for the GTPase Ypt1p, regulating intra-Golgi and endosome-Golgi traffic; role in cell wall beta-glucan biosynthesis and the stress response		YGR254W	ENO1	Enolase I, a phosphopyruvate hydratase; catalyzes conversion of 2-phosphoglycerate to phosphoenolpyruvate during glycolysis and the reverse reaction during gluconeogenesis; expression repressed in response to glucose; protein abundance increases in response to DNA replication stress; N-terminally propionylated in vivo; ENO1 has a paralog, ENO2, that arose from the whole genome duplication
YLR369W	SSQ1	Mitochondrial hsp70-type molecular chaperone; required for assembly of iron/sulfur clusters into proteins at a step after cluster synthesis, and for maturation of Yfh1p, which is a homolog of human frataxin implicated in Friedreich's ataxia		YGR169C-A	LSO2	Putative protein of unknown function; LSO2 has a paralog, LSO1, that arose from the whole genome duplication		YGR260W	TNA1	High affinity nicotinic acid plasma membrane permease; responsible for uptake of low levels of nicotinic acid; expression of the gene increases in the absence of extracellular nicotinic acid or para-aminobenzoate (PABA)
YLR382C	NAM2	Mitochondrial leucyl-tRNA synthetase; also has a direct role in splicing of several mitochondrial group I introns; indirectly required for mitochondrial genome maintenance		YGR174C	CBP4	Mitochondrial protein required for assembly of cytochrome bc1 complex; interacts with the Cbp3p-Cbp6p complex and newly synthesized cytochrome b (Cobp) to promote assembly of Cobp into the cytochrome bc1 complex		YGR261C	APL6	Beta3-like subunit of the yeast AP-3 complex; functions in transport of alkaline phosphatase to the vacuole via the alternate pathway; exists in both cytosolic and peripherally associated membrane-bound pools
YLR383W	SMC6	Component of the SMC5-SMC6 complex; this complex plays a key role in the removal of X-shaped DNA structures that arise between sister chromatids during DNA replication and repair; homologous to S. pombe rad18		YGR184C	UBR1	E3 ubiquitin ligase (N-recognin); heterodimerizes with Rad6p to ubiquitinate substrates in the N-end rule pathway; role in endoplasmic reticulum-associated protein degradation (ERAD) in the absence of canonical ER membrane ligases or after stress; major role in targeting misfolded cytosolic proteins for degradation; regulates peptide transport via Cup9p ubiquitination; mutation in human UBR1 caus…		YGR264C	MES1	Methionyl-tRNA synthetase; forms a complex with glutamyl-tRNA synthetase (Gus1p) and Arc1p, which increases the catalytic efficiency of both tRNA synthetases; also has a role in nuclear export of tRNAs
YLR390W	ECM19	Putative protein of unknown function; the authentic, non-tagged protein is detected in highly purified mitochondria in high-throughput studies		YGR186W	TFG1	TFIIF (Transcription Factor II) largest subunit; involved in both transcription initiation and elongation of RNA polymerase II; homologous to human RAP74		YGR279C	SCW4	Cell wall protein with similarity to glucanases; scw4 scw10 double mutants exhibit defects in mating; SCW4 has a paralog, SCW10, that arose from the whole genome duplication
YLR394W	CST9	SUMO E3 ligase; required for synaptonemal complex formation; localizes to synapsis initiation sites on meiotic chromosomes; potential Cdc28p substrate		YGR187C	HGH1	Nonessential protein of unknown function; predicted to be involved in ribosome biogenesis; green fluorescent protein (GFP)-fusion protein localizes to the cytoplasm; similar to mammalian BRP16 (Brain protein 16); relative distribution to the nucleus increases upon DNA replication stress		YGR281W	YOR1	Plasma membrane ATP-binding cassette (ABC) transporter; multidrug transporter mediates export of many different organic anions including oligomycin; homolog of human cystic fibrosis transmembrane receptor (CFTR)
YLR419W		Putative helicase with limited sequence similarity to human Rb protein; the authentic, non-tagged protein is detected in highly purified mitochondria in high-throughput studies; YLR419W is not an essential gene		YGR196C	FYV8	Protein of unknown function; required for survival upon exposure to K1 killer toxin		YHL001W	RPL14B	Ribosomal 60S subunit protein L14B; homologous to mammalian ribosomal protein L14, no bacterial homolog; RPL14B has a paralog, RPL14A, that arose from the whole genome duplication; protein abundance increases in response to DNA replication stress
YLR435W	TSR2	Protein with a potential role in pre-rRNA processing		YGR213C	RTA1	Protein involved in 7-aminocholesterol resistance; has seven potential membrane-spanning regions; expression is induced under both low-heme and low-oxygen conditions; member of the fungal lipid-translocating exporter (LTE) family of protein; RTA1 has a paralog, YLR046C, that arose from the whole genome duplication		YHL003C	LAG1	Ceramide synthase component; involved in synthesis of ceramide from C26(acyl)-coenzyme A and dihydrosphingosine or phytosphingosine, functionally equivalent to Lac1p; forms ER foci upon DNA replication stress; homolog of human CERS2, a tumor metastasis suppressor gene whose silencing enahnces invasion/metastasis of prostate cancer cells; LAG1 has a paralog, LAC1, that arose from the whole genome …
YLR439W	MRPL4	Mitochondrial ribosomal protein of the large subunit; homolog of prokaryotic L29 ribosomal protein; located at the ribosomal tunnel exit		YGR221C	TOS2	Protein involved in localization of Cdc24p to the site of bud growth; may act as a membrane anchor; localizes to the bud neck and bud tip; potentially phosphorylated by Cdc28p; TOS2 has a paralog, SKG6, that arose from the whole genome duplication		YHL015W	RPS20	Protein component of the small (40S) ribosomal subunit; overproduction suppresses mutations affecting RNA polymerase III-dependent transcription; homologous to mammalian ribosomal protein S20 and bacterial S10
YLR443W	ECM7	Putative integral membrane protein with a role in calcium uptake; non-essential protein; mutant has cell wall defects and Ca+ uptake deficiencies; transcription is induced under conditions of zinc deficiency		YGR235C	MIC26	Component of the MICOS complex; MICOS (formerly MINOS or MitOS) is a mitochondrial inner membrane complex that extends into the intermembrane space and has a role in the maintenance of crista junctions, inner membrane architecture, and formation of contact sites to the outer membrane; Mic26p is a non-essential component of the complex		YHL025W	SNF6	Subunit of the SWI/SNF chromatin remodeling complex; involved in transcriptional regulation; functions interdependently in transcriptional activation with Snf2p and Snf5p; relocates to the cytosol under hypoxic conditions
YLR452C	SST2	GTPase-activating protein for Gpa1p; regulates desensitization to alpha factor pheromone; also required to prevent receptor-independent signaling of the mating pathway; member of the RGS (regulator of G-protein signaling) family		YGR243W	MPC3	Highly conserved subunit of mitochondrial pyruvate carrier; more highly expressed in glucose-containing minimal medium than in lactate-containing medium; expression regulated by osmotic and alkaline stresses; protein abundance increases in response to DNA replication stress; MPC3 has a paralog, MPC2, that arose from the whole genome duplication		YHL030W	ECM29	Scaffold protein; assists in association of the proteasome core particle with the regulatory particle; inhibits proteasomal ATPase activity; degraded by the mature proteasome after assembly; contains HEAT-like repeats; protein increases in abundance and relocalizes from nucleus to cytoplasm upon DNA replication stress
YLR454W	FMP27	Putative protein of unknown function; the authentic, non-tagged protein is detected in highly purified mitochondria in high-throughput studies		YGR250C		Putative RNA binding protein; localizes to stress granules induced by glucose deprivation; interacts with Rbg1p in a two-hybrid assay; protein abundance increases in response to DNA replication stress		YHL032C	GUT1	Glycerol kinase; converts glycerol to glycerol-3-phosphate; glucose repression of expression is mediated by Adr1p and Ino2p-Ino4p; derepression of expression on non-fermentable carbon sources is mediated by Opi1p and Rsf1p
YLR455W	PDP3	Component of the NuA3b histone acetyltransferase complex; regulates interaction between NuA3b and H3K36me3 at the transcribed regions of genes; contains PWWP domain; deletion confers sensitivity to 4-(N-(S-glutathionylacetyl)amino) phenylarsenoxide (GSAO); protein abundance increases in response to DNA replication stress; relocalizes to the cytosol in response to hypoxia		YGR270W	YTA7	Protein that localizes to chromatin; has a role in regulation of histone gene expression; has a bromodomain-like region that interacts with the N-terminal tail of histone H3, and an ATPase domain; relocalizes to the cytosol in response to hypoxia; potentially phosphorylated by Cdc28p		YHL033C	RPL8A	Ribosomal 60S subunit protein L8A; required for processing of 27SA3 pre-rRNA to 27SB pre-rRNA during assembly of large ribosomal subunit; depletion leads to a turnover of pre-rRNA; L8 binds to Domain I of 25S and 5.8 S rRNAs; mutation results in decreased amounts of free 60S subunits; homologous to mammalian ribosomal protein L7A, no bacterial homolog; RPL8A has a paralog, RPL8B, that arose from …
YML006C	GIS4	CAAX box containing protein of unknown function; proposed to be involved in the RAS/cAMP signaling pathway		YGR271W	SLH1	Putative RNA helicase related to Ski2p; involved in translation inhibition of non-poly(A) mRNAs; required for repressing propagation of dsRNA viruses		YHR001W-A	QCR10	Subunit of the ubiqunol-cytochrome c oxidoreductase complex; this complex comprises part of the mitochondrial respiratory chain; members include Cobp, Rip1p, Cyt1p, Cor1p, Qcr2p, Qcr6p, Qcr7p, Qcr8p, Qcr9p, and Qcr10p and comprises part of the mitochondrial respiratory chain
YML007W	YAP1	Basic leucine zipper (bZIP) transcription factor; required for oxidative stress tolerance; activated by H2O2 through the multistep formation of disulfide bonds and transit from the cytoplasm to the nucleus; Yap1p is degraded in the nucleus after the oxidative stress has passed; mediates resistance to cadmium; relative distribution to the nucleus increases upon DNA replication stress; YAP1 has a p…		YGR280C	PXR1	Essential protein involved in rRNA and snoRNA maturation; competes with TLC1 RNA for binding to Est2p, suggesting a role in negative regulation of telomerase; human homolog inhibits telomerase; contains a G-patch RNA interacting domain		YHR007C	ERG11	Lanosterol 14-alpha-demethylase; catalyzes the C-14 demethylation of lanosterol to form 4,4''-dimethyl cholesta-8,14,24-triene-3-beta-ol in the ergosterol biosynthesis pathway; member of the cytochrome P450 family; associated and coordinately regulated with the P450 reductase Ncp1p
YML009C	MRPL39	Mitochondrial ribosomal protein of the large subunit		YGR288W	MAL13	MAL-activator protein; part of complex locus MAL1; nonfunctional in genomic reference strain S288C		YHR009C	TDA3	Putative oxidoreductase involved in late endosome to Golgi transport; physical and genetical interactions with Btn2p; null mutant is viable, has extended S phase, and sensitive to expression of top1-T722A allele; similar to human FOXRED1
YML025C	YML6	Mitochondrial ribosomal protein of the large subunit; has similarity to E. coli L4 ribosomal protein and human mitoribosomal MRP-L4 protein; essential for viability, unlike most other mitoribosomal proteins		YHL020C	OPI1	Transcriptional regulator of a variety of genes; phosphorylation by protein kinase A stimulates Opi1p function in negative regulation of phospholipid biosynthetic genes; involved in telomere maintenance; null exhibits disrupted mitochondrial metabolism and low cardiolipin content, strongly correlated with overproduction of inositol		YHR010W	RPL27A	Ribosomal 60S subunit protein L27A; homologous to mammalian ribosomal protein L27, no bacterial homolog; RPL27A has a paralog, RPL27B, that arose from the whole genome duplication
[truncated: 443 more rows]

## Sheet: T4, 3'UTR Motifs
Core ORF	3'UTR seq position	P-value	Motif			RSU ORF	3'UTR seq position	P-value	Motif			PCU ORF	3'UTR seq position	P-value	Motif
[truncated: 201 more rows]

[truncated: 9 more sheets: T5, Puf3∆ v WT transcription, T6, mapped reads WT and puf3∆ , T7, WT v puf3∆ MS proteomics, T8, WT Translatomics P+M v T, T9, puf3∆ Translatomics P+M v T, T10, WT Translatomics P vs M, T11, puf3∆ Translatomics P vs M, T12, mapped reads WT&puf3∆ M+P , T13, Multi-omics cluster groups]
